# Supplementary material for: Sulfur-oxidizing symbionts colonize the digestive tract of their lucinid hosts
Source: ISME J. 2024 Oct 10;18(1):wrae200. doi: 10.1093/ismejo/wrae200 (PMC11549920; doi:10.1093/ismejo/wrae200)
Supplement: TableS3_ProbeTest_results_wrae200 [file tables3_probetest_results_wrae200.zip]

Archive with 1 entries (1 files):
- TableS3_ProbeTest_results_wrae200.xltx
