# Supplementary material for: Sulfur-oxidizing symbionts colonize the digestive tract of their lucinid hosts
Source: ISME J. 2024 Oct 10;18(1):wrae200. doi: 10.1093/ismejo/wrae200 (PMC11549920; doi:10.1093/ismejo/wrae200)
Supplement: TableS3_ProbeTest_results_wrae200 [file tables3_probetest_results_wrae200.zip › TableS3_ProbeTest_results_wrae200.xltx]

## Sheet: 0 mismatches
job_name	taxonomy	coverage	specificity	accessions	eligible	match	mismat	nodata	outgroup_matchable	outgroup_matched
	SILVA (only NR);Bacteria;Pseudomonadota;Gammaproteobacteria;Chromatiales;Chromatiaceae;Phaeochromatium;	100	100	2	2	2	0	0	458450	210
	SILVA (only NR);Bacteria;Pseudomonadota;Gammaproteobacteria;Pseudomonadales;Cellvibrionaceae;endosymbionts;	100	100	1	1	1	0	0	458451	211
	SILVA (only NR);Bacteria;Pseudomonadota;Gammaproteobacteria;SZB30;	90	100	10	10	9	1	0	458442	203
	SILVA (only NR);Bacteria;Pseudomonadota;Gammaproteobacteria;SZB30;Incertae Sedis;	90	100	10	10	9	1	0	458442	203
	SILVA (only NR);Bacteria;Pseudomonadota;Gammaproteobacteria;SZB30;Incertae Sedis;Incertae Sedis;	90	100	10	10	9	1	0	458442	203
	SILVA (only NR);Bacteria;Pseudomonadota;Gammaproteobacteria;Chromatiales;Chromatiaceae;Marichromatium;	87.5	100	16	16	14	2	0	458436	198
	SILVA (only NR);Bacteria;Pseudomonadota;Gammaproteobacteria;Chromatiales;Sedimenticolaceae;Candidatus Thiodiazotropha;	77.8	100	18	18	14	4	0	458434	198
	SILVA (only NR);Bacteria;Pseudomonadota;Gammaproteobacteria;Chromatiales;Chromatiaceae;Halochromatium;	71	100	69	69	49	20	0	458383	163
	SILVA (only NR);Bacteria;Pseudomonadota;Gammaproteobacteria;Chromatiales;Chromatiaceae;Incertae Sedis;	66.7	100	27	27	18	9	0	458425	194
	SILVA (only NR);Bacteria;Pseudomonadota;Gammaproteobacteria;Nitrococcales;Nitrococcaceae;Incertae Sedis;	63.6	100	11	11	7	4	0	458441	205
	SILVA (only NR);Bacteria;Pseudomonadota;Gammaproteobacteria;TDNP-Wbc97-11-7-16;	50	100	2	2	1	1	0	458450	211
	SILVA (only NR);Bacteria;Pseudomonadota;Gammaproteobacteria;TDNP-Wbc97-11-7-16;Incertae Sedis;	50	100	2	2	1	1	0	458450	211
	SILVA (only NR);Bacteria;Pseudomonadota;Gammaproteobacteria;TDNP-Wbc97-11-7-16;Incertae Sedis;Incertae Sedis;	50	100	2	2	1	1	0	458450	211
	SILVA (only NR);Bacteria;Pseudomonadota;Gammaproteobacteria;Chromatiales;Chromatiaceae;Lamprocystis;	38.5	100	13	13	5	8	0	458439	207
	SILVA (only NR);Bacteria;Pseudomonadota;Gammaproteobacteria;Gammaproteobacteria Incertae Sedis;Unknown Family;Endothiovibrio;	33.3	100	3	3	1	2	0	458449	211
	SILVA (only NR);Bacteria;Pseudomonadota;Gammaproteobacteria;Nitrococcales;Nitrococcaceae;Aquisalimonas;	30	100	10	10	3	7	0	458442	209
	SILVA (only NR);Bacteria;Pseudomonadota;Gammaproteobacteria;Arenicellales;Arenicellaceae;Candidatus Thiosymbion;	28.9	100	38	38	11	27	0	458414	201
	SILVA (only NR);Bacteria;Pseudomonadota;Gammaproteobacteria;Methylococcales;Methylococcaceae;Methyloparacoccus;	28.6	100	14	14	4	10	0	458438	208
	SILVA (only NR);Bacteria;Pseudomonadota;Gammaproteobacteria;Chromatiales;Chromatiaceae;	26.4	100	356	356	94	262	0	458096	118
	SILVA (only NR);Bacteria;Pseudomonadota;Gammaproteobacteria;Nitrococcales;Nitrococcaceae;Arhodomonas;	25	100	4	4	1	3	0	458448	211
	SILVA (only NR);Bacteria;Pseudomonadota;Gammaproteobacteria;Chromatiales;	23.1	100	502	502	116	386	0	457950	96
	SILVA (only NR);Bacteria;Pseudomonadota;Gammaproteobacteria;Methylococcales;Methylomonadaceae;Methyloglobulus;	23.1	100	13	13	3	10	0	458439	209
	SILVA (only NR);Bacteria;Pseudomonadota;Gammaproteobacteria;Ectothiorhodospirales;Ectothiorhodospiraceae;Halofilum;	22.7	100	22	22	5	17	0	458430	207
	SILVA (only NR);Bacteria;Pseudomonadota;Gammaproteobacteria;Nitrococcales;Nitrococcaceae;	16.7	100	66	66	11	55	0	458386	201
	SILVA (only NR);Bacteria;Pseudomonadota;Gammaproteobacteria;Chromatiales;Sedimenticolaceae;	15.9	100	138	138	22	116	0	458314	190
	SILVA (only NR);Bacteria;Pseudomonadota;Gammaproteobacteria;Arenicellales;Arenicellaceae;Incertae Sedis;	14.8	100	128	128	19	109	0	458324	193
	SILVA (only NR);Bacteria;Pseudomonadota;Gammaproteobacteria;CH2b56;	14.3	100	7	7	1	6	0	458445	211
	SILVA (only NR);Bacteria;Pseudomonadota;Gammaproteobacteria;CH2b56;Incertae Sedis;	14.3	100	7	7	1	6	0	458445	211
	SILVA (only NR);Bacteria;Pseudomonadota;Gammaproteobacteria;CH2b56;Incertae Sedis;Incertae Sedis;	14.3	100	7	7	1	6	0	458445	211
	SILVA (only NR);Bacteria;Pseudomonadota;Gammaproteobacteria;Arenicellales;	13.9	100	216	216	30	186	0	458236	182
	SILVA (only NR);Bacteria;Pseudomonadota;Gammaproteobacteria;Arenicellales;Arenicellaceae;	13.9	100	216	216	30	186	0	458236	182
	SILVA (only NR);Bacteria;Pseudomonadota;Gammaproteobacteria;Chromatiales;Sedimenticolaceae;Incertae Sedis;	12	100	50	50	6	44	0	458402	206
	SILVA (only NR);Bacteria;Pseudomonadota;Gammaproteobacteria;Ga0077536;	10	100	80	80	8	72	0	458372	204
	SILVA (only NR);Bacteria;Pseudomonadota;Gammaproteobacteria;Ga0077536;Incertae Sedis;	10	100	80	80	8	72	0	458372	204
	SILVA (only NR);Bacteria;Pseudomonadota;Gammaproteobacteria;Ga0077536;Incertae Sedis;Incertae Sedis;	10	100	80	80	8	72	0	458372	204
	SILVA (only NR);Bacteria;Pseudomonadota;Gammaproteobacteria;Methylococcales;Methylomonadaceae;Crenothrix;	9.4	100	64	64	6	58	0	458388	206
	SILVA (only NR);Bacteria;Pseudomonadota;Gammaproteobacteria;Nitrococcales;	8	100	138	138	11	127	0	458314	201
	SILVA (only NR);Bacteria;Pseudomonadota;Gammaproteobacteria;Run-SP154;	7.4	100	27	27	2	25	0	458425	210
	SILVA (only NR);Bacteria;Pseudomonadota;Gammaproteobacteria;Run-SP154;Incertae Sedis;	7.4	100	27	27	2	25	0	458425	210
	SILVA (only NR);Bacteria;Pseudomonadota;Gammaproteobacteria;Run-SP154;Incertae Sedis;Incertae Sedis;	7.4	100	27	27	2	25	0	458425	210
	SILVA (only NR);Bacteria;Pseudomonadota;Gammaproteobacteria;Chromatiales;Chromatiaceae;Achromatium;	6.3	100	16	16	1	15	0	458436	211
	SILVA (only NR);Bacteria;Pseudomonadota;Gammaproteobacteria;Chromatiales;Chromatiaceae;Thiocystis;	5.9	100	17	17	1	16	0	458435	211
	SILVA (only NR);Bacteria;Pseudomonadota;Gammaproteobacteria;Pseudomonadales;Moraxellaceae;Alkanindiges;	5.4	100	37	37	2	35	0	458415	210
	SILVA (only NR);Bacteria;Pseudomonadota;Gammaproteobacteria;Methylococcales;Methylomonadaceae;IheB2-23;	5.3	100	19	19	1	18	0	458433	211
	SILVA (only NR);Bacteria;Pseudomonadota;Gammaproteobacteria;Methylococcales;Methylomonadaceae;Methylovulum;	5.3	100	19	19	1	18	0	458433	211
	SILVA (only NR);Bacteria;Pseudomonadota;Gammaproteobacteria;Chromatiales;Chromatiaceae;Thiohalocapsa;	5.2	100	58	58	3	55	0	458394	209
	SILVA (only NR);Bacteria;Pseudomonadota;Gammaproteobacteria;Methylococcales;Methylococcaceae;Methylocaldum;	5	100	20	20	1	19	0	458432	211
	SILVA (only NR);Bacteria;Pseudomonadota;Gammaproteobacteria;Methylococcales;Methylococcaceae;	4.7	100	107	107	5	102	0	458345	207
	SILVA (only NR);Bacteria;Pseudomonadota;Gammaproteobacteria;Pseudomonadales;KI89A clade;	3.8	100	78	78	3	75	0	458374	209
	SILVA (only NR);Bacteria;Pseudomonadota;Gammaproteobacteria;Pseudomonadales;KI89A clade;Incertae Sedis;	3.8	100	78	78	3	75	0	458374	209
	SILVA (only NR);Bacteria;Pseudomonadota;Gammaproteobacteria;Chromatiales;Chromatiaceae;Candidatus Thiobios;	3	100	33	33	1	32	0	458419	211
	SILVA (only NR);Bacteria;Pseudomonadota;Gammaproteobacteria;Chromatiales;Sedimenticolaceae;Sedimenticola;	2.9	100	70	70	2	68	0	458382	210
	SILVA (only NR);Bacteria;Pseudomonadota;Gammaproteobacteria;Granulosicoccales;Granulosicoccaceae;	2.6	100	39	39	1	38	0	458413	211
	SILVA (only NR);Bacteria;Pseudomonadota;Gammaproteobacteria;Granulosicoccales;Granulosicoccaceae;Granulosicoccus;	2.6	100	39	39	1	38	0	458413	211
	SILVA (only NR);Bacteria;Pseudomonadota;Gammaproteobacteria;Methylococcales;	2.4	100	675	675	16	659	0	457777	196
	SILVA (only NR);Bacteria;Pseudomonadota;Gammaproteobacteria;JTB23;	2.3	100	86	86	2	84	0	458366	210
	SILVA (only NR);Bacteria;Pseudomonadota;Gammaproteobacteria;JTB23;Incertae Sedis;	2.3	100	86	86	2	84	0	458366	210
	SILVA (only NR);Bacteria;Pseudomonadota;Gammaproteobacteria;JTB23;Incertae Sedis;Incertae Sedis;	2.3	100	86	86	2	84	0	458366	210
	SILVA (only NR);Bacteria;Pseudomonadota;Gammaproteobacteria;Methylococcales;Methylomonadaceae;	2.1	100	528	528	11	517	0	457924	201
	SILVA (only NR);Bacteria;Pseudomonadota;Gammaproteobacteria;Pseudomonadales;Moraxellaceae;Incertae Sedis;	2	100	101	101	2	99	0	458351	210
	SILVA (only NR);Bacteria;Pseudomonadota;Gammaproteobacteria;Ectothiorhodospirales;Ectothiorhodospiraceae;	1.6	100	311	311	5	306	0	458141	207
	SILVA (only NR);Bacteria;Pseudomonadota;Gammaproteobacteria;Granulosicoccales;	1.6	100	61	61	1	60	0	458391	211
	SILVA (only NR);Bacteria;Pseudomonadota;Gammaproteobacteria;Ectothiorhodospirales;	1.1	100	473	473	5	468	0	457979	207
	SILVA (only NR);Bacteria;Bacteroidota;Bacteroidia;Sphingobacteriales;AKYH767;	0.9	100	106	106	1	105	0	458346	211
	SILVA (only NR);Bacteria;Bacteroidota;Bacteroidia;Sphingobacteriales;AKYH767;Incertae Sedis;	0.9	100	106	106	1	105	0	458346	211
	SILVA (only NR);Bacteria;Pseudomonadota;Gammaproteobacteria;	0.3	100	75026	75026	211	74815	0	383426	1
	SILVA (only NR);Bacteria;Pseudomonadota;Gammaproteobacteria;Pseudomonadales;Cellvibrionaceae;	0.3	100	327	327	1	326	0	458125	211
	SILVA (only NR);Bacteria;Pseudomonadota;	0.2	100	109146	109146	211	108935	0	349306	1
	SILVA (only NR);Bacteria;	0.1	100	381523	381523	212	381311	0	76929	0
	SILVA (only NR);Bacteria;Pseudomonadota;Gammaproteobacteria;Gammaproteobacteria Incertae Sedis;	0.1	100	805	805	1	804	0	457647	211
	SILVA (only NR);Bacteria;Pseudomonadota;Gammaproteobacteria;Gammaproteobacteria Incertae Sedis;Unknown Family;	0.1	100	805	805	1	804	0	457647	211
	SILVA (only NR);Bacteria;Pseudomonadota;Gammaproteobacteria;Pseudomonadales;Moraxellaceae;	0.1	100	3680	3680	4	3676	0	454772	208
	SILVA (only NR);Unclassified;	0	0	0	0	0	0	0	458452	212
	SILVA (only NR);Archaea;	0	0	20197	20193	0	20193	4	438259	212
	SILVA (only NR);Archaea;Aenigmarchaeota;	0	0	319	319	0	319	0	458133	212
	SILVA (only NR);Archaea;Aenigmarchaeota;Aenigmarchaeia;	0	0	161	161	0	161	0	458291	212
	SILVA (only NR);Archaea;Aenigmarchaeota;Aenigmarchaeia;Aenigmarchaeales;	0	0	161	161	0	161	0	458291	212
	SILVA (only NR);Archaea;Aenigmarchaeota;Aenigmarchaeia;Aenigmarchaeales;Incertae Sedis;	0	0	161	161	0	161	0	458291	212
	SILVA (only NR);Archaea;Aenigmarchaeota;Aenigmarchaeia;Aenigmarchaeales;Incertae Sedis;Candidatus Aenigmarchaeum;	0	0	16	16	0	16	0	458436	212
	SILVA (only NR);Archaea;Aenigmarchaeota;Aenigmarchaeia;Aenigmarchaeales;Incertae Sedis;Incertae Sedis;	0	0	145	145	0	145	0	458307	212
	SILVA (only NR);Archaea;Aenigmarchaeota;Deep Sea Euryarchaeotic Group(DSEG);	0	0	155	155	0	155	0	458297	212
	SILVA (only NR);Archaea;Aenigmarchaeota;Deep Sea Euryarchaeotic Group(DSEG);Incertae Sedis;	0	0	155	155	0	155	0	458297	212
	SILVA (only NR);Archaea;Aenigmarchaeota;Deep Sea Euryarchaeotic Group(DSEG);Incertae Sedis;Incertae Sedis;	0	0	155	155	0	155	0	458297	212
	SILVA (only NR);Archaea;Aenigmarchaeota;Deep Sea Euryarchaeotic Group(DSEG);Incertae Sedis;Incertae Sedis;Incertae Sedis;	0	0	155	155	0	155	0	458297	212
	SILVA (only NR);Archaea;Aenigmarchaeota;Incertae Sedis;	0	0	3	3	0	3	0	458449	212
	SILVA (only NR);Archaea;Aenigmarchaeota;Incertae Sedis;Incertae Sedis;	0	0	3	3	0	3	0	458449	212
	SILVA (only NR);Archaea;Aenigmarchaeota;Incertae Sedis;Incertae Sedis;Incertae Sedis;	0	0	3	3	0	3	0	458449	212
	SILVA (only NR);Archaea;Aenigmarchaeota;Incertae Sedis;Incertae Sedis;Incertae Sedis;Incertae Sedis;	0	0	3	3	0	3	0	458449	212
	SILVA (only NR);Archaea;Altiarchaeota;	0	0	41	41	0	41	0	458411	212
	SILVA (only NR);Archaea;Altiarchaeota;Altiarchaeia;	0	0	41	41	0	41	0	458411	212
	SILVA (only NR);Archaea;Altiarchaeota;Altiarchaeia;Altiarchaeales;	0	0	41	41	0	41	0	458411	212
	SILVA (only NR);Archaea;Altiarchaeota;Altiarchaeia;Altiarchaeales;Altiarchaeaceae;	0	0	41	41	0	41	0	458411	212
	SILVA (only NR);Archaea;Altiarchaeota;Altiarchaeia;Altiarchaeales;Altiarchaeaceae;Candidatus Altiarchaeum;	0	0	41	41	0	41	0	458411	212
	SILVA (only NR);Archaea;Asgardarchaeota;	0	0	670	670	0	670	0	457782	212
	SILVA (only NR);Archaea;Asgardarchaeota;Heimdallarchaeia;	0	0	45	45	0	45	0	458407	212
	SILVA (only NR);Archaea;Asgardarchaeota;Heimdallarchaeia;Incertae Sedis;	0	0	45	45	0	45	0	458407	212
	SILVA (only NR);Archaea;Asgardarchaeota;Heimdallarchaeia;Incertae Sedis;Incertae Sedis;	0	0	45	45	0	45	0	458407	212
	SILVA (only NR);Archaea;Asgardarchaeota;Heimdallarchaeia;Incertae Sedis;Incertae Sedis;AB_125;	0	0	29	29	0	29	0	458423	212
	SILVA (only NR);Archaea;Asgardarchaeota;Heimdallarchaeia;Incertae Sedis;Incertae Sedis;Incertae Sedis;	0	0	1	1	0	1	0	458451	212
	SILVA (only NR);Archaea;Asgardarchaeota;Heimdallarchaeia;Incertae Sedis;Incertae Sedis;LC_3;	0	0	15	15	0	15	0	458437	212
	SILVA (only NR);Archaea;Asgardarchaeota;Incertae Sedis;	0	0	3	3	0	3	0	458449	212
	SILVA (only NR);Archaea;Asgardarchaeota;Incertae Sedis;Incertae Sedis;	0	0	3	3	0	3	0	458449	212
	SILVA (only NR);Archaea;Asgardarchaeota;Incertae Sedis;Incertae Sedis;Incertae Sedis;	0	0	3	3	0	3	0	458449	212
	SILVA (only NR);Archaea;Asgardarchaeota;Incertae Sedis;Incertae Sedis;Incertae Sedis;Incertae Sedis;	0	0	3	3	0	3	0	458449	212
	SILVA (only NR);Archaea;Asgardarchaeota;Lokiarchaeia;	0	0	622	622	0	622	0	457830	212
	SILVA (only NR);Archaea;Asgardarchaeota;Lokiarchaeia;Incertae Sedis;	0	0	527	527	0	527	0	457925	212
	SILVA (only NR);Archaea;Asgardarchaeota;Lokiarchaeia;Incertae Sedis;Incertae Sedis;	0	0	527	527	0	527	0	457925	212
	SILVA (only NR);Archaea;Asgardarchaeota;Lokiarchaeia;Incertae Sedis;Incertae Sedis;Incertae Sedis;	0	0	527	527	0	527	0	457925	212
	SILVA (only NR);Archaea;Asgardarchaeota;Lokiarchaeia;Odinarchaeales;	0	0	95	95	0	95	0	458357	212
	SILVA (only NR);Archaea;Asgardarchaeota;Lokiarchaeia;Odinarchaeales;Incertae Sedis;	0	0	95	95	0	95	0	458357	212
	SILVA (only NR);Archaea;Asgardarchaeota;Lokiarchaeia;Odinarchaeales;Incertae Sedis;Incertae Sedis;	0	0	45	45	0	45	0	458407	212
	SILVA (only NR);Archaea;Asgardarchaeota;Lokiarchaeia;Odinarchaeales;Incertae Sedis;LCB-4;	0	0	50	50	0	50	0	458402	212
	SILVA (only NR);Archaea;Crenarchaeota;	0	0	0	0	0	0	0	458452	212
	SILVA (only NR);Archaea;Crenarchaeota;Thermoprotei;	0	0	0	0	0	0	0	458452	212
	SILVA (only NR);Archaea;Crenarchaeota;Thermoprotei;Desulfurococcales;	0	0	0	0	0	0	0	458452	212
	SILVA (only NR);Archaea;Crenarchaeota;Thermoprotei;Desulfurococcales;Desulfurococcaceae;	0	0	0	0	0	0	0	458452	212
	SILVA (only NR);Archaea;Crenarchaeota;Thermoprotei;Desulfurococcales;Desulfurococcaceae;Desulfurococcus;	0	0	0	0	0	0	0	458452	212
	SILVA (only NR);Archaea;Crenarchaeota;Thermoprotei;Desulfurococcales;Desulfurococcaceae;Staphylothermus;	0	0	0	0	0	0	0	458452	212
	SILVA (only NR);Archaea;Crenarchaeota;Thermoprotei;Desulfurococcales;Desulfurococcaceae;Sulfophobococcus;	0	0	0	0	0	0	0	458452	212
	SILVA (only NR);Archaea;Crenarchaeota;Thermoprotei;Desulfurococcales;Desulfurococcaceae;Thermogladius;	0	0	0	0	0	0	0	458452	212
	SILVA (only NR);Archaea;Crenarchaeota;Thermoprotei;Desulfurococcales;Desulfurococcaceae;Thermosphaera;	0	0	0	0	0	0	0	458452	212
	SILVA (only NR);Archaea;Crenarchaeota;Thermoprotei;Desulfurococcales;Pyrodictiaceae;	0	0	0	0	0	0	0	458452	212
	SILVA (only NR);Archaea;Crenarchaeota;Thermoprotei;Desulfurococcales;Pyrodictiaceae;Hyperthermus;	0	0	0	0	0	0	0	458452	212
	SILVA (only NR);Archaea;Crenarchaeota;Thermoprotei;Desulfurococcales;Pyrodictiaceae;Pyrodictium;	0	0	0	0	0	0	0	458452	212
	SILVA (only NR);Archaea;Crenarchaeota;Thermoprotei;Fervidicoccales;	0	0	0	0	0	0	0	458452	212
	SILVA (only NR);Archaea;Crenarchaeota;Thermoprotei;Fervidicoccales;Fervidicoccaceae;	0	0	0	0	0	0	0	458452	212
	SILVA (only NR);Archaea;Crenarchaeota;Thermoprotei;Fervidicoccales;Fervidicoccaceae;Fervidicoccus;	0	0	0	0	0	0	0	458452	212
	SILVA (only NR);Archaea;Crenarchaeota;Thermoprotei;Sulfolobales;	0	0	0	0	0	0	0	458452	212
	SILVA (only NR);Archaea;Crenarchaeota;Thermoprotei;Sulfolobales;Sulfolobaceae;	0	0	0	0	0	0	0	458452	212
	SILVA (only NR);Archaea;Crenarchaeota;Thermoprotei;Sulfolobales;Sulfolobaceae;Acidianus;	0	0	0	0	0	0	0	458452	212
	SILVA (only NR);Archaea;Crenarchaeota;Thermoprotei;Sulfolobales;Sulfolobaceae;Metallosphaera;	0	0	0	0	0	0	0	458452	212
	SILVA (only NR);Archaea;Crenarchaeota;Thermoprotei;Sulfolobales;Sulfolobaceae;Saccharolobus;	0	0	0	0	0	0	0	458452	212
	SILVA (only NR);Archaea;Crenarchaeota;Thermoprotei;Sulfolobales;Sulfolobaceae;Stygiolobus;	0	0	0	0	0	0	0	458452	212
	SILVA (only NR);Archaea;Crenarchaeota;Thermoprotei;Sulfolobales;Sulfolobaceae;Sulfolobus;	0	0	0	0	0	0	0	458452	212
	SILVA (only NR);Archaea;Crenarchaeota;Thermoprotei;Sulfolobales;Sulfolobaceae;Sulfurisphaera;	0	0	0	0	0	0	0	458452	212
	SILVA (only NR);Archaea;Crenarchaeota;Thermoprotei;Thermoproteales;	0	0	0	0	0	0	0	458452	212
	SILVA (only NR);Archaea;Crenarchaeota;Thermoprotei;Thermoproteales;Thermofilaceae;	0	0	0	0	0	0	0	458452	212
	SILVA (only NR);Archaea;Crenarchaeota;Thermoprotei;Thermoproteales;Thermofilaceae;Thermofilum;	0	0	0	0	0	0	0	458452	212
	SILVA (only NR);Archaea;Crenarchaeota;Thermoprotei;Thermoproteales;Thermoproteaceae;	0	0	0	0	0	0	0	458452	212
	SILVA (only NR);Archaea;Crenarchaeota;Thermoprotei;Thermoproteales;Thermoproteaceae;Caldivirga;	0	0	0	0	0	0	0	458452	212
	SILVA (only NR);Archaea;Crenarchaeota;Thermoprotei;Thermoproteales;Thermoproteaceae;Pyrobaculum;	0	0	0	0	0	0	0	458452	212
	SILVA (only NR);Archaea;Crenarchaeota;Thermoprotei;Thermoproteales;Thermoproteaceae;Thermocladium;	0	0	0	0	0	0	0	458452	212
	SILVA (only NR);Archaea;Crenarchaeota;Thermoprotei;Thermoproteales;Thermoproteaceae;Thermoproteus;	0	0	0	0	0	0	0	458452	212
	SILVA (only NR);Archaea;Crenarchaeota;Thermoprotei;Thermoproteales;Thermoproteaceae;Vulcanisaeta;	0	0	0	0	0	0	0	458452	212
	SILVA (only NR);Archaea;Euryarchaeota;	0	0	0	0	0	0	0	458452	212
	SILVA (only NR);Archaea;Euryarchaeota;Methanobacteria;	0	0	0	0	0	0	0	458452	212
	SILVA (only NR);Archaea;Euryarchaeota;Methanobacteria;Methanobacteriales;	0	0	0	0	0	0	0	458452	212
	SILVA (only NR);Archaea;Euryarchaeota;Methanobacteria;Methanobacteriales;Methanobacteriaceae;	0	0	0	0	0	0	0	458452	212
	SILVA (only NR);Archaea;Euryarchaeota;Methanobacteria;Methanobacteriales;Methanobacteriaceae;Methanobacterium;	0	0	0	0	0	0	0	458452	212
	SILVA (only NR);Archaea;Euryarchaeota;Methanobacteria;Methanobacteriales;Methanobacteriaceae;Methanobrevibacter;	0	0	0	0	0	0	0	458452	212
	SILVA (only NR);Archaea;Euryarchaeota;Methanobacteria;Methanobacteriales;Methanobacteriaceae;Methanosphaera;	0	0	0	0	0	0	0	458452	212
	SILVA (only NR);Archaea;Euryarchaeota;Methanobacteria;Methanobacteriales;Methanothermaceae;	0	0	0	0	0	0	0	458452	212
	SILVA (only NR);Archaea;Euryarchaeota;Methanobacteria;Methanobacteriales;Methanothermaceae;Methanothermus;	0	0	0	0	0	0	0	458452	212
	SILVA (only NR);Archaea;Euryarchaeota;Methanococci;	0	0	0	0	0	0	0	458452	212
	SILVA (only NR);Archaea;Euryarchaeota;Methanococci;Methanococcales;	0	0	0	0	0	0	0	458452	212
	SILVA (only NR);Archaea;Euryarchaeota;Methanococci;Methanococcales;Methanocaldococcaceae;	0	0	0	0	0	0	0	458452	212
	SILVA (only NR);Archaea;Euryarchaeota;Methanococci;Methanococcales;Methanocaldococcaceae;Methanocaldococcus;	0	0	0	0	0	0	0	458452	212
	SILVA (only NR);Archaea;Euryarchaeota;Methanococci;Methanococcales;Methanococcaceae;	0	0	0	0	0	0	0	458452	212
	SILVA (only NR);Archaea;Euryarchaeota;Methanococci;Methanococcales;Methanococcaceae;Methanococcus;	0	0	0	0	0	0	0	458452	212
	SILVA (only NR);Archaea;Euryarchaeota;Methanococci;Methanococcales;Methanococcaceae;Methanothermococcus;	0	0	0	0	0	0	0	458452	212
	SILVA (only NR);Archaea;Euryarchaeota;Methanopyri;	0	0	0	0	0	0	0	458452	212
	SILVA (only NR);Archaea;Euryarchaeota;Methanopyri;Methanopyrales;	0	0	0	0	0	0	0	458452	212
	SILVA (only NR);Archaea;Euryarchaeota;Methanopyri;Methanopyrales;Methanopyraceae;	0	0	0	0	0	0	0	458452	212
	SILVA (only NR);Archaea;Euryarchaeota;Methanopyri;Methanopyrales;Methanopyraceae;Methanopyrus;	0	0	0	0	0	0	0	458452	212
	SILVA (only NR);Archaea;Euryarchaeota;Thermococci;	0	0	0	0	0	0	0	458452	212
	SILVA (only NR);Archaea;Euryarchaeota;Thermococci;Thermococcales;	0	0	0	0	0	0	0	458452	212
	SILVA (only NR);Archaea;Euryarchaeota;Thermococci;Thermococcales;Thermococcaceae;	0	0	0	0	0	0	0	458452	212
	SILVA (only NR);Archaea;Euryarchaeota;Thermococci;Thermococcales;Thermococcaceae;Palaeococcus;	0	0	0	0	0	0	0	458452	212
	SILVA (only NR);Archaea;Euryarchaeota;Thermococci;Thermococcales;Thermococcaceae;Pyrococcus;	0	0	0	0	0	0	0	458452	212
	SILVA (only NR);Archaea;Euryarchaeota;Thermococci;Thermococcales;Thermococcaceae;Thermococcus;	0	0	0	0	0	0	0	458452	212
	SILVA (only NR);Archaea;Hadarchaeota;	0	0	300	300	0	300	0	458152	212
	SILVA (only NR);Archaea;Hadarchaeota;Hadarchaeia;	0	0	300	300	0	300	0	458152	212
	SILVA (only NR);Archaea;Hadarchaeota;Hadarchaeia;Hadarchaeales;	0	0	300	300	0	300	0	458152	212
	SILVA (only NR);Archaea;Hadarchaeota;Hadarchaeia;Hadarchaeales;Hadarchaeaceae;	0	0	300	300	0	300	0	458152	212
	SILVA (only NR);Archaea;Hadarchaeota;Hadarchaeia;Hadarchaeales;Hadarchaeaceae;Hadarchaeum;	0	0	300	300	0	300	0	458152	212
	SILVA (only NR);Archaea;Halobacteriota;	0	0	5352	5352	0	5352	0	453100	212
	SILVA (only NR);Archaea;Halobacteriota;ANME-1;	0	0	154	154	0	154	0	458298	212
	SILVA (only NR);Archaea;Halobacteriota;ANME-1;ANME-1a;	0	0	45	45	0	45	0	458407	212
	SILVA (only NR);Archaea;Halobacteriota;ANME-1;ANME-1a;Incertae Sedis;	0	0	45	45	0	45	0	458407	212
	SILVA (only NR);Archaea;Halobacteriota;ANME-1;ANME-1a;Incertae Sedis;Incertae Sedis;	0	0	45	45	0	45	0	458407	212
	SILVA (only NR);Archaea;Halobacteriota;ANME-1;ANME-1b;	0	0	94	94	0	94	0	458358	212
	SILVA (only NR);Archaea;Halobacteriota;ANME-1;ANME-1b;Incertae Sedis;	0	0	94	94	0	94	0	458358	212
	SILVA (only NR);Archaea;Halobacteriota;ANME-1;ANME-1b;Incertae Sedis;Incertae Sedis;	0	0	94	94	0	94	0	458358	212
	SILVA (only NR);Archaea;Halobacteriota;ANME-1;Incertae Sedis;	0	0	15	15	0	15	0	458437	212
	SILVA (only NR);Archaea;Halobacteriota;ANME-1;Incertae Sedis;Incertae Sedis;	0	0	15	15	0	15	0	458437	212
	SILVA (only NR);Archaea;Halobacteriota;ANME-1;Incertae Sedis;Incertae Sedis;Incertae Sedis;	0	0	15	15	0	15	0	458437	212
	SILVA (only NR);Archaea;Halobacteriota;Archaeoglobi;	0	0	80	80	0	80	0	458372	212
	SILVA (only NR);Archaea;Halobacteriota;Archaeoglobi;Archaeoglobales;	0	0	80	80	0	80	0	458372	212
	SILVA (only NR);Archaea;Halobacteriota;Archaeoglobi;Archaeoglobales;Archaeoglobaceae;	0	0	80	80	0	80	0	458372	212
	SILVA (only NR);Archaea;Halobacteriota;Archaeoglobi;Archaeoglobales;Archaeoglobaceae;Archaeoglobus;	0	0	32	32	0	32	0	458420	212
	SILVA (only NR);Archaea;Halobacteriota;Archaeoglobi;Archaeoglobales;Archaeoglobaceae;Ferroglobus;	0	0	3	3	0	3	0	458449	212
	SILVA (only NR);Archaea;Halobacteriota;Archaeoglobi;Archaeoglobales;Archaeoglobaceae;Geoglobus;	0	0	12	12	0	12	0	458440	212
	SILVA (only NR);Archaea;Halobacteriota;Archaeoglobi;Archaeoglobales;Archaeoglobaceae;Incertae Sedis;	0	0	31	31	0	31	0	458421	212
	SILVA (only NR);Archaea;Halobacteriota;Archaeoglobi;Archaeoglobales;Archaeoglobaceae;JdFR-20;	0	0	2	2	0	2	0	458450	212
	SILVA (only NR);Archaea;Halobacteriota;Halobacteria;	0	0	2624	2624	0	2624	0	455828	212
	SILVA (only NR);Archaea;Halobacteriota;Halobacteria;Halobacterales;	0	0	2624	2624	0	2624	0	455828	212
	SILVA (only NR);Archaea;Halobacteriota;Halobacteria;Halobacterales;Haloadaptaceae;	0	0	32	32	0	32	0	458420	212
	SILVA (only NR);Archaea;Halobacteriota;Halobacteria;Halobacterales;Haloadaptaceae;Haladaptatus;	0	0	32	32	0	32	0	458420	212
	SILVA (only NR);Archaea;Halobacteriota;Halobacteria;Halobacterales;Halobacteriaceae;	0	0	147	147	0	147	0	458305	212
	SILVA (only NR);Archaea;Halobacteriota;Halobacteria;Halobacterales;Halobacteriaceae;Halanaeroarchaeum;	0	0	19	19	0	19	0	458433	212
	SILVA (only NR);Archaea;Halobacteriota;Halobacteria;Halobacterales;Halobacteriaceae;Halarchaeum;	0	0	25	25	0	25	0	458427	212
	SILVA (only NR);Archaea;Halobacteriota;Halobacteria;Halobacterales;Halobacteriaceae;Halobacterium;	0	0	82	82	0	82	0	458370	212
	SILVA (only NR);Archaea;Halobacteriota;Halobacteria;Halobacterales;Halobacteriaceae;Halocalculus;	0	0	1	1	0	1	0	458451	212
	SILVA (only NR);Archaea;Halobacteriota;Halobacteria;Halobacterales;Halobacteriaceae;Halodesulfurarchaeum;	0	0	13	13	0	13	0	458439	212
	SILVA (only NR);Archaea;Halobacteriota;Halobacteria;Halobacterales;Halobacteriaceae;Incertae Sedis;	0	0	4	4	0	4	0	458448	212
	SILVA (only NR);Archaea;Halobacteriota;Halobacteria;Halobacterales;Halobacteriaceae;Salarchaeum;	0	0	3	3	0	3	0	458449	212
	SILVA (only NR);Archaea;Halobacteriota;Halobacteria;Halobacterales;Halococcaceae;	0	0	86	86	0	86	0	458366	212
	SILVA (only NR);Archaea;Halobacteriota;Halobacteria;Halobacterales;Halococcaceae;Halalkalicoccus;	0	0	14	14	0	14	0	458438	212
	SILVA (only NR);Archaea;Halobacteriota;Halobacteria;Halobacterales;Halococcaceae;Halococcus;	0	0	64	64	0	64	0	458388	212
	SILVA (only NR);Archaea;Halobacteriota;Halobacteria;Halobacterales;Halococcaceae;Halostella;	0	0	5	5	0	5	0	458447	212
	SILVA (only NR);Archaea;Halobacteriota;Halobacteria;Halobacterales;Halococcaceae;Incertae Sedis;	0	0	3	3	0	3	0	458449	212
	SILVA (only NR);Archaea;Halobacteriota;Halobacteria;Halobacterales;Haloferacaceae;	0	0	1634	1634	0	1634	0	456818	212
	SILVA (only NR);Archaea;Halobacteriota;Halobacteria;Halobacterales;Haloferacaceae;A07HB70;	0	0	17	17	0	17	0	458435	212
	SILVA (only NR);Archaea;Halobacteriota;Halobacteria;Halobacterales;Haloferacaceae;Candidatus Haloectosymbiotes;	0	0	1	1	0	1	0	458451	212
	SILVA (only NR);Archaea;Halobacteriota;Halobacteria;Halobacterales;Haloferacaceae;Halalkaliarchaeum;	0	0	3	3	0	3	0	458449	212
	SILVA (only NR);Archaea;Halobacteriota;Halobacteria;Halobacterales;Haloferacaceae;Haloarchaeobius;	0	0	23	23	0	23	0	458429	212
	SILVA (only NR);Archaea;Halobacteriota;Halobacteria;Halobacterales;Haloferacaceae;Halobaculum;	0	0	18	18	0	18	0	458434	212
	SILVA (only NR);Archaea;Halobacteriota;Halobacteria;Halobacterales;Haloferacaceae;Halobellus;	0	0	44	44	0	44	0	458408	212
	SILVA (only NR);Archaea;Halobacteriota;Halobacteria;Halobacterales;Haloferacaceae;Halobiforma;	0	0	14	14	0	14	0	458438	212
	SILVA (only NR);Archaea;Halobacteriota;Halobacteria;Halobacterales;Haloferacaceae;Halobium;	0	0	5	5	0	5	0	458447	212
	SILVA (only NR);Archaea;Halobacteriota;Halobacteria;Halobacterales;Haloferacaceae;Haloferax;	0	0	114	114	0	114	0	458338	212
	SILVA (only NR);Archaea;Halobacteriota;Halobacteria;Halobacterales;Haloferacaceae;Halogeometricum;	0	0	37	37	0	37	0	458415	212
	SILVA (only NR);Archaea;Halobacteriota;Halobacteria;Halobacterales;Haloferacaceae;Halogranum;	0	0	16	16	0	16	0	458436	212
	SILVA (only NR);Archaea;Halobacteriota;Halobacteria;Halobacterales;Haloferacaceae;Halohasta;	0	0	18	18	0	18	0	458434	212
	SILVA (only NR);Archaea;Halobacteriota;Halobacteria;Halobacterales;Haloferacaceae;Halolamina;	0	0	68	68	0	68	0	458384	212
	SILVA (only NR);Archaea;Halobacteriota;Halobacteria;Halobacterales;Haloferacaceae;Halonotius;	0	0	98	98	0	98	0	458354	212
	SILVA (only NR);Archaea;Halobacteriota;Halobacteria;Halobacterales;Haloferacaceae;Haloparvum;	0	0	38	38	0	38	0	458414	212
	SILVA (only NR);Archaea;Halobacteriota;Halobacteria;Halobacterales;Haloferacaceae;Halopelagius;	0	0	8	8	0	8	0	458444	212
	SILVA (only NR);Archaea;Halobacteriota;Halobacteria;Halobacterales;Haloferacaceae;Halopenitus;	0	0	7	7	0	7	0	458445	212
	SILVA (only NR);Archaea;Halobacteriota;Halobacteria;Halobacterales;Haloferacaceae;Halopiger;	0	0	25	25	0	25	0	458427	212
	SILVA (only NR);Archaea;Halobacteriota;Halobacteria;Halobacterales;Haloferacaceae;Haloplanus;	0	0	44	44	0	44	0	458408	212
	SILVA (only NR);Archaea;Halobacteriota;Halobacteria;Halobacterales;Haloferacaceae;Haloprofundus;	0	0	15	15	0	15	0	458437	212
	SILVA (only NR);Archaea;Halobacteriota;Halobacteria;Halobacterales;Haloferacaceae;Haloquadratum;	0	0	70	70	0	70	0	458382	212
	SILVA (only NR);Archaea;Halobacteriota;Halobacteria;Halobacterales;Haloferacaceae;Halorubellus;	0	0	16	16	0	16	0	458436	212
	SILVA (only NR);Archaea;Halobacteriota;Halobacteria;Halobacterales;Haloferacaceae;Halorubrum;	0	0	347	347	0	347	0	458105	212
	SILVA (only NR);Archaea;Halobacteriota;Halobacteria;Halobacterales;Haloferacaceae;Halorussus;	0	0	33	33	0	33	0	458419	212
	SILVA (only NR);Archaea;Halobacteriota;Halobacteria;Halobacterales;Haloferacaceae;Halosolutus;	0	0	15	15	0	15	0	458437	212
	SILVA (only NR);Archaea;Halobacteriota;Halobacteria;Halobacterales;Haloferacaceae;Halostagnicola;	0	0	18	18	0	18	0	458434	212
	SILVA (only NR);Archaea;Halobacteriota;Halobacteria;Halobacterales;Haloferacaceae;Haloterrigena;	0	0	127	127	0	127	0	458325	212
	SILVA (only NR);Archaea;Halobacteriota;Halobacteria;Halobacterales;Haloferacaceae;Halovenus;	0	0	22	22	0	22	0	458430	212
	SILVA (only NR);Archaea;Halobacteriota;Halobacteria;Halobacterales;Haloferacaceae;Halovivax;	0	0	19	19	0	19	0	458433	212
	SILVA (only NR);Archaea;Halobacteriota;Halobacteria;Halobacterales;Haloferacaceae;Incertae Sedis;	0	0	91	91	0	91	0	458361	212
	SILVA (only NR);Archaea;Halobacteriota;Halobacteria;Halobacterales;Haloferacaceae;Natrarchaeobaculum;	0	0	5	5	0	5	0	458447	212
	SILVA (only NR);Archaea;Halobacteriota;Halobacteria;Halobacterales;Haloferacaceae;Natrarchaeobius;	0	0	5	5	0	5	0	458447	212
	SILVA (only NR);Archaea;Halobacteriota;Halobacteria;Halobacterales;Haloferacaceae;Natrialba;	0	0	47	47	0	47	0	458405	212
	SILVA (only NR);Archaea;Halobacteriota;Halobacteria;Halobacterales;Haloferacaceae;Natribaculum;	0	0	5	5	0	5	0	458447	212
	SILVA (only NR);Archaea;Halobacteriota;Halobacteria;Halobacterales;Haloferacaceae;Natrinema;	0	0	38	38	0	38	0	458414	212
	SILVA (only NR);Archaea;Halobacteriota;Halobacteria;Halobacterales;Haloferacaceae;Natronoarchaeum;	0	0	27	27	0	27	0	458425	212
	SILVA (only NR);Archaea;Halobacteriota;Halobacteria;Halobacterales;Haloferacaceae;Natronobacterium;	0	0	10	10	0	10	0	458442	212
	SILVA (only NR);Archaea;Halobacteriota;Halobacteria;Halobacterales;Haloferacaceae;Natronococcus;	0	0	40	40	0	40	0	458412	212
	SILVA (only NR);Archaea;Halobacteriota;Halobacteria;Halobacterales;Haloferacaceae;Natronolimnobius;	0	0	2	2	0	2	0	458450	212
	SILVA (only NR);Archaea;Halobacteriota;Halobacteria;Halobacterales;Haloferacaceae;Natronolimnohabitans;	0	0	4	4	0	4	0	458448	212
	SILVA (only NR);Archaea;Halobacteriota;Halobacteria;Halobacterales;Haloferacaceae;Natronorubrum;	0	0	39	39	0	39	0	458413	212
	SILVA (only NR);Archaea;Halobacteriota;Halobacteria;Halobacterales;Haloferacaceae;Salinarchaeum;	0	0	17	17	0	17	0	458435	212
	SILVA (only NR);Archaea;Halobacteriota;Halobacteria;Halobacterales;Haloferacaceae;Salinigranum;	0	0	19	19	0	19	0	458433	212
	SILVA (only NR);Archaea;Halobacteriota;Halobacteria;Halobacterales;Haloferacaceae;Saliphagus;	0	0	5	5	0	5	0	458447	212
	SILVA (only NR);Archaea;Halobacteriota;Halobacteria;Halobacterales;Halomicrobiaceae;	0	0	641	641	0	641	0	457811	212
	SILVA (only NR);Archaea;Halobacteriota;Halobacteria;Halobacterales;Halomicrobiaceae;Candidatus Halobonum;	0	0	19	19	0	19	0	458433	212
	SILVA (only NR);Archaea;Halobacteriota;Halobacteria;Halobacterales;Halomicrobiaceae;Halapricum;	0	0	3	3	0	3	0	458449	212
	SILVA (only NR);Archaea;Halobacteriota;Halobacteria;Halobacterales;Halomicrobiaceae;Haloarcula;	0	0	215	215	0	215	0	458237	212
	SILVA (only NR);Archaea;Halobacteriota;Halobacteria;Halobacterales;Halomicrobiaceae;Halocatena;	0	0	9	9	0	9	0	458443	212
	SILVA (only NR);Archaea;Halobacteriota;Halobacteria;Halobacterales;Halomicrobiaceae;Halococcoides;	0	0	11	11	0	11	0	458441	212
	SILVA (only NR);Archaea;Halobacteriota;Halobacteria;Halobacterales;Halomicrobiaceae;Halomarina;	0	0	8	8	0	8	0	458444	212
	SILVA (only NR);Archaea;Halobacteriota;Halobacteria;Halobacterales;Halomicrobiaceae;Halomicroarcula;	0	0	41	41	0	41	0	458411	212
	SILVA (only NR);Archaea;Halobacteriota;Halobacteria;Halobacterales;Halomicrobiaceae;Halomicrobium;	0	0	67	67	0	67	0	458385	212
	SILVA (only NR);Archaea;Halobacteriota;Halobacteria;Halobacterales;Halomicrobiaceae;Halorhabdus;	0	0	20	20	0	20	0	458432	212
	SILVA (only NR);Archaea;Halobacteriota;Halobacteria;Halobacterales;Halomicrobiaceae;Halorientalis;	0	0	18	18	0	18	0	458434	212
	SILVA (only NR);Archaea;Halobacteriota;Halobacteria;Halobacterales;Halomicrobiaceae;Halosimplex;	0	0	38	38	0	38	0	458414	212
	SILVA (only NR);Archaea;Halobacteriota;Halobacteria;Halobacterales;Halomicrobiaceae;Incertae Sedis;	0	0	92	92	0	92	0	458360	212
	SILVA (only NR);Archaea;Halobacteriota;Halobacteria;Halobacterales;Halomicrobiaceae;Natronomonas;	0	0	79	79	0	79	0	458373	212
	SILVA (only NR);Archaea;Halobacteriota;Halobacteria;Halobacterales;Halomicrobiaceae;Salinibaculum;	0	0	8	8	0	8	0	458444	212
	SILVA (only NR);Archaea;Halobacteriota;Halobacteria;Halobacterales;Halomicrobiaceae;Salinirubrum;	0	0	4	4	0	4	0	458448	212
	SILVA (only NR);Archaea;Halobacteriota;Halobacteria;Halobacterales;Halomicrobiaceae;Salinirussus;	0	0	9	9	0	9	0	458443	212
	SILVA (only NR);Archaea;Halobacteriota;Halobacteria;Halobacterales;Incertae Sedis;	0	0	84	84	0	84	0	458368	212
	SILVA (only NR);Archaea;Halobacteriota;Halobacteria;Halobacterales;Incertae Sedis;Incertae Sedis;	0	0	81	81	0	81	0	458371	212
	SILVA (only NR);Archaea;Halobacteriota;Halobacteria;Halobacterales;Incertae Sedis;J07HX5;	0	0	3	3	0	3	0	458449	212
	SILVA (only NR);Archaea;Halobacteriota;Incertae Sedis;	0	0	17	17	0	17	0	458435	212
	SILVA (only NR);Archaea;Halobacteriota;Incertae Sedis;Incertae Sedis;	0	0	17	17	0	17	0	458435	212
	SILVA (only NR);Archaea;Halobacteriota;Incertae Sedis;Incertae Sedis;Incertae Sedis;	0	0	17	17	0	17	0	458435	212
	SILVA (only NR);Archaea;Halobacteriota;Incertae Sedis;Incertae Sedis;Incertae Sedis;Incertae Sedis;	0	0	17	17	0	17	0	458435	212
	SILVA (only NR);Archaea;Halobacteriota;Methanocellia;	0	0	101	101	0	101	0	458351	212
	SILVA (only NR);Archaea;Halobacteriota;Methanocellia;Methanocellales;	0	0	101	101	0	101	0	458351	212
	SILVA (only NR);Archaea;Halobacteriota;Methanocellia;Methanocellales;Incertae Sedis;	0	0	18	18	0	18	0	458434	212
	SILVA (only NR);Archaea;Halobacteriota;Methanocellia;Methanocellales;Incertae Sedis;Incertae Sedis;	0	0	18	18	0	18	0	458434	212
	SILVA (only NR);Archaea;Halobacteriota;Methanocellia;Methanocellales;Methanocellaceae;	0	0	83	83	0	83	0	458369	212
	SILVA (only NR);Archaea;Halobacteriota;Methanocellia;Methanocellales;Methanocellaceae;Methanocella;	0	0	83	83	0	83	0	458369	212
	SILVA (only NR);Archaea;Halobacteriota;Methanomicrobia;	0	0	891	891	0	891	0	457561	212
	SILVA (only NR);Archaea;Halobacteriota;Methanomicrobia;Methanomicrobiales;	0	0	891	891	0	891	0	457561	212
	SILVA (only NR);Archaea;Halobacteriota;Methanomicrobia;Methanomicrobiales;Incertae Sedis;	0	0	22	22	0	22	0	458430	212
	SILVA (only NR);Archaea;Halobacteriota;Methanomicrobia;Methanomicrobiales;Incertae Sedis;Incertae Sedis;	0	0	22	22	0	22	0	458430	212
	SILVA (only NR);Archaea;Halobacteriota;Methanomicrobia;Methanomicrobiales;Methanocorpusculaceae;	0	0	79	79	0	79	0	458373	212
	SILVA (only NR);Archaea;Halobacteriota;Methanomicrobia;Methanomicrobiales;Methanocorpusculaceae;Methanocalculus;	0	0	34	34	0	34	0	458418	212
	SILVA (only NR);Archaea;Halobacteriota;Methanomicrobia;Methanomicrobiales;Methanocorpusculaceae;Methanocorpusculum;	0	0	45	45	0	45	0	458407	212
	SILVA (only NR);Archaea;Halobacteriota;Methanomicrobia;Methanomicrobiales;Methanomicrobiaceae;	0	0	368	368	0	368	0	458084	212
	SILVA (only NR);Archaea;Halobacteriota;Methanomicrobia;Methanomicrobiales;Methanomicrobiaceae;Incertae Sedis;	0	0	57	57	0	57	0	458395	212
	SILVA (only NR);Archaea;Halobacteriota;Methanomicrobia;Methanomicrobiales;Methanomicrobiaceae;Methanoculleus;	0	0	205	205	0	205	0	458247	212
	SILVA (only NR);Archaea;Halobacteriota;Methanomicrobia;Methanomicrobiales;Methanomicrobiaceae;Methanofollis;	0	0	22	22	0	22	0	458430	212
	SILVA (only NR);Archaea;Halobacteriota;Methanomicrobia;Methanomicrobiales;Methanomicrobiaceae;Methanogenium;	0	0	32	32	0	32	0	458420	212
	SILVA (only NR);Archaea;Halobacteriota;Methanomicrobia;Methanomicrobiales;Methanomicrobiaceae;Methanolacinia;	0	0	6	6	0	6	0	458446	212
	SILVA (only NR);Archaea;Halobacteriota;Methanomicrobia;Methanomicrobiales;Methanomicrobiaceae;Methanomicrobium;	0	0	39	39	0	39	0	458413	212
	SILVA (only NR);Archaea;Halobacteriota;Methanomicrobia;Methanomicrobiales;Methanomicrobiaceae;Methanoplanus;	0	0	5	5	0	5	0	458447	212
	SILVA (only NR);Archaea;Halobacteriota;Methanomicrobia;Methanomicrobiales;Methanomicrobiaceae;SDB;	0	0	2	2	0	2	0	458450	212
	SILVA (only NR);Archaea;Halobacteriota;Methanomicrobia;Methanomicrobiales;Methanoregulaceae;	0	0	289	289	0	289	0	458163	212
	SILVA (only NR);Archaea;Halobacteriota;Methanomicrobia;Methanomicrobiales;Methanoregulaceae;Methanolinea;	0	0	99	99	0	99	0	458353	212
	SILVA (only NR);Archaea;Halobacteriota;Methanomicrobia;Methanomicrobiales;Methanoregulaceae;Methanoregula;	0	0	186	186	0	186	0	458266	212
	SILVA (only NR);Archaea;Halobacteriota;Methanomicrobia;Methanomicrobiales;Methanoregulaceae;Methanosphaerula;	0	0	4	4	0	4	0	458448	212
	SILVA (only NR);Archaea;Halobacteriota;Methanomicrobia;Methanomicrobiales;Methanospirillaceae;	0	0	115	115	0	115	0	458337	212
	SILVA (only NR);Archaea;Halobacteriota;Methanomicrobia;Methanomicrobiales;Methanospirillaceae;Methanospirillum;	0	0	115	115	0	115	0	458337	212
	SILVA (only NR);Archaea;Halobacteriota;Methanomicrobia;Methanomicrobiales;Rice Cluster II;	0	0	18	18	0	18	0	458434	212
	SILVA (only NR);Archaea;Halobacteriota;Methanomicrobia;Methanomicrobiales;Rice Cluster II;Incertae Sedis;	0	0	18	18	0	18	0	458434	212
	SILVA (only NR);Archaea;Halobacteriota;Methanonatronarchaeia;	0	0	15	15	0	15	0	458437	212
	SILVA (only NR);Archaea;Halobacteriota;Methanonatronarchaeia;Methanonatronaechaeales;	0	0	15	15	0	15	0	458437	212
	SILVA (only NR);Archaea;Halobacteriota;Methanonatronarchaeia;Methanonatronaechaeales;Methanonatronarchaeaceae;	0	0	15	15	0	15	0	458437	212
	SILVA (only NR);Archaea;Halobacteriota;Methanonatronarchaeia;Methanonatronaechaeales;Methanonatronarchaeaceae;Methanonatronarchaeum;	0	0	15	15	0	15	0	458437	212
	SILVA (only NR);Archaea;Halobacteriota;Methanosarcinia;	0	0	1470	1470	0	1470	0	456982	212
	SILVA (only NR);Archaea;Halobacteriota;Methanosarcinia;Methanosarcinales;	0	0	1470	1470	0	1470	0	456982	212
	SILVA (only NR);Archaea;Halobacteriota;Methanosarcinia;Methanosarcinales;ANME-2a-2b;	0	0	111	111	0	111	0	458341	212
	SILVA (only NR);Archaea;Halobacteriota;Methanosarcinia;Methanosarcinales;ANME-2a-2b;ANME-2b;	0	0	11	11	0	11	0	458441	212
	SILVA (only NR);Archaea;Halobacteriota;Methanosarcinia;Methanosarcinales;ANME-2a-2b;AOM-Clone-D10;	0	0	2	2	0	2	0	458450	212
	SILVA (only NR);Archaea;Halobacteriota;Methanosarcinia;Methanosarcinales;ANME-2a-2b;AOM-Clone-E9;	0	0	3	3	0	3	0	458449	212
	SILVA (only NR);Archaea;Halobacteriota;Methanosarcinia;Methanosarcinales;ANME-2a-2b;AOM-SR-A11;	0	0	2	2	0	2	0	458450	212
	SILVA (only NR);Archaea;Halobacteriota;Methanosarcinia;Methanosarcinales;ANME-2a-2b;AOM-SR-A49;	0	0	5	5	0	5	0	458447	212
	SILVA (only NR);Archaea;Halobacteriota;Methanosarcinia;Methanosarcinales;ANME-2a-2b;Incertae Sedis;	0	0	88	88	0	88	0	458364	212
	SILVA (only NR);Archaea;Halobacteriota;Methanosarcinia;Methanosarcinales;ANME-2c;	0	0	86	86	0	86	0	458366	212
	SILVA (only NR);Archaea;Halobacteriota;Methanosarcinia;Methanosarcinales;ANME-2c;Incertae Sedis;	0	0	86	86	0	86	0	458366	212
	SILVA (only NR);Archaea;Halobacteriota;Methanosarcinia;Methanosarcinales;Incertae Sedis;	0	0	4	4	0	4	0	458448	212
	SILVA (only NR);Archaea;Halobacteriota;Methanosarcinia;Methanosarcinales;Incertae Sedis;Incertae Sedis;	0	0	4	4	0	4	0	458448	212
	SILVA (only NR);Archaea;Halobacteriota;Methanosarcinia;Methanosarcinales;Methanoperedenaceae;	0	0	117	117	0	117	0	458335	212
	SILVA (only NR);Archaea;Halobacteriota;Methanosarcinia;Methanosarcinales;Methanoperedenaceae;Candidatus Methanoperedens;	0	0	87	87	0	87	0	458365	212
	SILVA (only NR);Archaea;Halobacteriota;Methanosarcinia;Methanosarcinales;Methanoperedenaceae;Incertae Sedis;	0	0	30	30	0	30	0	458422	212
	SILVA (only NR);Archaea;Halobacteriota;Methanosarcinia;Methanosarcinales;Methanosaetaceae;	0	0	564	564	0	564	0	457888	212
	SILVA (only NR);Archaea;Halobacteriota;Methanosarcinia;Methanosarcinales;Methanosaetaceae;Methanothrix;	0	0	564	564	0	564	0	457888	212
	SILVA (only NR);Archaea;Halobacteriota;Methanosarcinia;Methanosarcinales;Methanosarcinaceae;	0	0	555	555	0	555	0	457897	212
	SILVA (only NR);Archaea;Halobacteriota;Methanosarcinia;Methanosarcinales;Methanosarcinaceae;ANME-3;	0	0	46	46	0	46	0	458406	212
	SILVA (only NR);Archaea;Halobacteriota;Methanosarcinia;Methanosarcinales;Methanosarcinaceae;Incertae Sedis;	0	0	18	18	0	18	0	458434	212
	SILVA (only NR);Archaea;Halobacteriota;Methanosarcinia;Methanosarcinales;Methanosarcinaceae;Methanimicrococcus;	0	0	34	34	0	34	0	458418	212
	SILVA (only NR);Archaea;Halobacteriota;Methanosarcinia;Methanosarcinales;Methanosarcinaceae;Methanococcoides;	0	0	45	45	0	45	0	458407	212
	SILVA (only NR);Archaea;Halobacteriota;Methanosarcinia;Methanosarcinales;Methanosarcinaceae;Methanohalobium;	0	0	4	4	0	4	0	458448	212
	SILVA (only NR);Archaea;Halobacteriota;Methanosarcinia;Methanosarcinales;Methanosarcinaceae;Methanohalophilus;	0	0	39	39	0	39	0	458413	212
	SILVA (only NR);Archaea;Halobacteriota;Methanosarcinia;Methanosarcinales;Methanosarcinaceae;Methanolobus;	0	0	66	66	0	66	0	458386	212
	SILVA (only NR);Archaea;Halobacteriota;Methanosarcinia;Methanosarcinales;Methanosarcinaceae;Methanomethylovorans;	0	0	49	49	0	49	0	458403	212
	SILVA (only NR);Archaea;Halobacteriota;Methanosarcinia;Methanosarcinales;Methanosarcinaceae;Methanosalsum;	0	0	3	3	0	3	0	458449	212
	SILVA (only NR);Archaea;Halobacteriota;Methanosarcinia;Methanosarcinales;Methanosarcinaceae;Methanosarcina;	0	0	251	251	0	251	0	458201	212
	SILVA (only NR);Archaea;Halobacteriota;Methanosarcinia;Methanosarcinales;Methermicoccaceae;	0	0	5	5	0	5	0	458447	212
	SILVA (only NR);Archaea;Halobacteriota;Methanosarcinia;Methanosarcinales;Methermicoccaceae;Incertae Sedis;	0	0	1	1	0	1	0	458451	212
	SILVA (only NR);Archaea;Halobacteriota;Methanosarcinia;Methanosarcinales;Methermicoccaceae;Methermicoccus;	0	0	4	4	0	4	0	458448	212
	SILVA (only NR);Archaea;Halobacteriota;Methanosarcinia;Methanosarcinales;Syntrophoarchaeaceae;	0	0	28	28	0	28	0	458424	212
	SILVA (only NR);Archaea;Halobacteriota;Methanosarcinia;Methanosarcinales;Syntrophoarchaeaceae;Candidatus Syntrophoarchaeum;	0	0	4	4	0	4	0	458448	212
	SILVA (only NR);Archaea;Halobacteriota;Methanosarcinia;Methanosarcinales;Syntrophoarchaeaceae;Incertae Sedis;	0	0	24	24	0	24	0	458428	212
	SILVA (only NR);Archaea;Hydrothermarchaeota;	0	0	212	212	0	212	0	458240	212
	SILVA (only NR);Archaea;Hydrothermarchaeota;Hydrothermarchaeia;	0	0	212	212	0	212	0	458240	212
	SILVA (only NR);Archaea;Hydrothermarchaeota;Hydrothermarchaeia;Hydrothermarchaeales;	0	0	212	212	0	212	0	458240	212
	SILVA (only NR);Archaea;Hydrothermarchaeota;Hydrothermarchaeia;Hydrothermarchaeales;Incertae Sedis;	0	0	212	212	0	212	0	458240	212
	SILVA (only NR);Archaea;Hydrothermarchaeota;Hydrothermarchaeia;Hydrothermarchaeales;Incertae Sedis;Incertae Sedis;	0	0	212	212	0	212	0	458240	212
	SILVA (only NR);Archaea;Iainarchaeota;	0	0	46	46	0	46	0	458406	212
	SILVA (only NR);Archaea;Iainarchaeota;Iainarchaeia;	0	0	46	46	0	46	0	458406	212
	SILVA (only NR);Archaea;Iainarchaeota;Iainarchaeia;Iainarchaeales;	0	0	46	46	0	46	0	458406	212
	SILVA (only NR);Archaea;Iainarchaeota;Iainarchaeia;Iainarchaeales;Iainarchaeaceae;	0	0	15	15	0	15	0	458437	212
	SILVA (only NR);Archaea;Iainarchaeota;Iainarchaeia;Iainarchaeales;Iainarchaeaceae;Candidatus Iainarchaeum;	0	0	15	15	0	15	0	458437	212
	SILVA (only NR);Archaea;Iainarchaeota;Iainarchaeia;Iainarchaeales;Incertae Sedis;	0	0	31	31	0	31	0	458421	212
	SILVA (only NR);Archaea;Iainarchaeota;Iainarchaeia;Iainarchaeales;Incertae Sedis;Incertae Sedis;	0	0	31	31	0	31	0	458421	212
	SILVA (only NR);Archaea;Incertae Sedis;	0	0	9	9	0	9	0	458443	212
	SILVA (only NR);Archaea;Incertae Sedis;Incertae Sedis;	0	0	9	9	0	9	0	458443	212
	SILVA (only NR);Archaea;Incertae Sedis;Incertae Sedis;Incertae Sedis;	0	0	9	9	0	9	0	458443	212
	SILVA (only NR);Archaea;Incertae Sedis;Incertae Sedis;Incertae Sedis;Incertae Sedis;	0	0	9	9	0	9	0	458443	212
	SILVA (only NR);Archaea;Incertae Sedis;Incertae Sedis;Incertae Sedis;Incertae Sedis;Incertae Sedis;	0	0	8	8	0	8	0	458444	212
	SILVA (only NR);Archaea;Incertae Sedis;Incertae Sedis;Incertae Sedis;Incertae Sedis;KTK 28A;	0	0	1	1	0	1	0	458451	212
	SILVA (only NR);Archaea;Korarchaeota;	0	0	62	62	0	62	0	458390	212
	SILVA (only NR);Archaea;Korarchaeota;Korarchaeia;	0	0	62	62	0	62	0	458390	212
	SILVA (only NR);Archaea;Korarchaeota;Korarchaeia;Korarchaeales;	0	0	62	62	0	62	0	458390	212
	SILVA (only NR);Archaea;Korarchaeota;Korarchaeia;Korarchaeales;Korarchaeaceae;	0	0	62	62	0	62	0	458390	212
	SILVA (only NR);Archaea;Korarchaeota;Korarchaeia;Korarchaeales;Korarchaeaceae;Candidatus Korarchaeum;	0	0	62	62	0	62	0	458390	212
	SILVA (only NR);Archaea;Methanobacteriota;	0	0	1993	1993	0	1993	0	456459	212
	SILVA (only NR);Archaea;Methanobacteriota;Methanobacteria;	0	0	1500	1500	0	1500	0	456952	212
	SILVA (only NR);Archaea;Methanobacteriota;Methanobacteria;Methanobacteriales;	0	0	1500	1500	0	1500	0	456952	212
	SILVA (only NR);Archaea;Methanobacteriota;Methanobacteria;Methanobacteriales;Methanobacteriaceae;	0	0	1451	1451	0	1451	0	457001	212
	SILVA (only NR);Archaea;Methanobacteriota;Methanobacteria;Methanobacteriales;Methanobacteriaceae;Incertae Sedis;	0	0	7	7	0	7	0	458445	212
	SILVA (only NR);Archaea;Methanobacteriota;Methanobacteria;Methanobacteriales;Methanobacteriaceae;Methanobacterium;	0	0	216	216	0	216	0	458236	212
	SILVA (only NR);Archaea;Methanobacteriota;Methanobacteria;Methanobacteriales;Methanobacteriaceae;Methanobrevibacter;	0	0	1030	1030	0	1030	0	457422	212
	SILVA (only NR);Archaea;Methanobacteriota;Methanobacteria;Methanobacteriales;Methanobacteriaceae;Methanosphaera;	0	0	198	198	0	198	0	458254	212
	SILVA (only NR);Archaea;Methanobacteriota;Methanobacteria;Methanobacteriales;Methanothermaceae;	0	0	2	2	0	2	0	458450	212
	SILVA (only NR);Archaea;Methanobacteriota;Methanobacteria;Methanobacteriales;Methanothermaceae;Methanothermus;	0	0	2	2	0	2	0	458450	212
	SILVA (only NR);Archaea;Methanobacteriota;Methanobacteria;Methanobacteriales;Methanothermobacteriaceae;	0	0	47	47	0	47	0	458405	212
	SILVA (only NR);Archaea;Methanobacteriota;Methanobacteria;Methanobacteriales;Methanothermobacteriaceae;Methanothermobacter;	0	0	47	47	0	47	0	458405	212
	SILVA (only NR);Archaea;Methanobacteriota;Methanococci;	0	0	83	83	0	83	0	458369	212
	SILVA (only NR);Archaea;Methanobacteriota;Methanococci;Methanococcales;	0	0	83	83	0	83	0	458369	212
	SILVA (only NR);Archaea;Methanobacteriota;Methanococci;Methanococcales;Methanocaldococcaceae;	0	0	27	27	0	27	0	458425	212
	SILVA (only NR);Archaea;Methanobacteriota;Methanococci;Methanococcales;Methanocaldococcaceae;Methanocaldococcus;	0	0	27	27	0	27	0	458425	212
	SILVA (only NR);Archaea;Methanobacteriota;Methanococci;Methanococcales;Methanococcaceae;	0	0	56	56	0	56	0	458396	212
	SILVA (only NR);Archaea;Methanobacteriota;Methanococci;Methanococcales;Methanococcaceae;Incertae Sedis;	0	0	5	5	0	5	0	458447	212
	SILVA (only NR);Archaea;Methanobacteriota;Methanococci;Methanococcales;Methanococcaceae;Methanococcus;	0	0	28	28	0	28	0	458424	212
	SILVA (only NR);Archaea;Methanobacteriota;Methanococci;Methanococcales;Methanococcaceae;Methanothermococcus;	0	0	9	9	0	9	0	458443	212
	SILVA (only NR);Archaea;Methanobacteriota;Methanococci;Methanococcales;Methanococcaceae;Methanotorris;	0	0	14	14	0	14	0	458438	212
	SILVA (only NR);Archaea;Methanobacteriota;Methanopyri;	0	0	9	9	0	9	0	458443	212
	SILVA (only NR);Archaea;Methanobacteriota;Methanopyri;Methanopyrales;	0	0	9	9	0	9	0	458443	212
	SILVA (only NR);Archaea;Methanobacteriota;Methanopyri;Methanopyrales;Methanopyraceae;	0	0	9	9	0	9	0	458443	212
	SILVA (only NR);Archaea;Methanobacteriota;Methanopyri;Methanopyrales;Methanopyraceae;Methanopyrus;	0	0	9	9	0	9	0	458443	212
	SILVA (only NR);Archaea;Methanobacteriota;Thermococci;	0	0	401	401	0	401	0	458051	212
	SILVA (only NR);Archaea;Methanobacteriota;Thermococci;Methanofastidiosales;	0	0	195	195	0	195	0	458257	212
	SILVA (only NR);Archaea;Methanobacteriota;Thermococci;Methanofastidiosales;Incertae Sedis;	0	0	135	135	0	135	0	458317	212
	SILVA (only NR);Archaea;Methanobacteriota;Thermococci;Methanofastidiosales;Incertae Sedis;Incertae Sedis;	0	0	135	135	0	135	0	458317	212
	SILVA (only NR);Archaea;Methanobacteriota;Thermococci;Methanofastidiosales;Methanofastidiosaceae;	0	0	60	60	0	60	0	458392	212
	SILVA (only NR);Archaea;Methanobacteriota;Thermococci;Methanofastidiosales;Methanofastidiosaceae;Candidatus Methanofastidiosum;	0	0	60	60	0	60	0	458392	212
	SILVA (only NR);Archaea;Methanobacteriota;Thermococci;Thermococcales;	0	0	206	206	0	206	0	458246	212
	SILVA (only NR);Archaea;Methanobacteriota;Thermococci;Thermococcales;Thermococcaceae;	0	0	206	206	0	206	0	458246	212
	SILVA (only NR);Archaea;Methanobacteriota;Thermococci;Thermococcales;Thermococcaceae;Palaeococcus;	0	0	9	9	0	9	0	458443	212
	SILVA (only NR);Archaea;Methanobacteriota;Thermococci;Thermococcales;Thermococcaceae;Pyrococcus;	0	0	23	23	0	23	0	458429	212
	SILVA (only NR);Archaea;Methanobacteriota;Thermococci;Thermococcales;Thermococcaceae;Thermococcus;	0	0	174	174	0	174	0	458278	212
	SILVA (only NR);Archaea;Micrarchaeota;	0	0	88	88	0	88	0	458364	212
	SILVA (only NR);Archaea;Micrarchaeota;Micrarchaeia;	0	0	88	88	0	88	0	458364	212
	SILVA (only NR);Archaea;Micrarchaeota;Micrarchaeia;Micrarchaeales;	0	0	88	88	0	88	0	458364	212
	SILVA (only NR);Archaea;Micrarchaeota;Micrarchaeia;Micrarchaeales;Incertae Sedis;	0	0	78	78	0	78	0	458374	212
	SILVA (only NR);Archaea;Micrarchaeota;Micrarchaeia;Micrarchaeales;Incertae Sedis;CG1_02_55_22;	0	0	4	4	0	4	0	458448	212
	SILVA (only NR);Archaea;Micrarchaeota;Micrarchaeia;Micrarchaeales;Incertae Sedis;CG1_02_55_41;	0	0	8	8	0	8	0	458444	212
	SILVA (only NR);Archaea;Micrarchaeota;Micrarchaeia;Micrarchaeales;Incertae Sedis;Incertae Sedis;	0	0	66	66	0	66	0	458386	212
	SILVA (only NR);Archaea;Micrarchaeota;Micrarchaeia;Micrarchaeales;Micrarchaeaceae;	0	0	10	10	0	10	0	458442	212
	SILVA (only NR);Archaea;Micrarchaeota;Micrarchaeia;Micrarchaeales;Micrarchaeaceae;Candidatus Micrarchaeum;	0	0	10	10	0	10	0	458442	212
	SILVA (only NR);Archaea;Nanoarchaeota;	0	0	550	550	0	550	0	457902	212
	SILVA (only NR);Archaea;Nanoarchaeota;Nanoarchaeia;	0	0	550	550	0	550	0	457902	212
	SILVA (only NR);Archaea;Nanoarchaeota;Nanoarchaeia;Nanoarchaeales;	0	0	40	40	0	40	0	458412	212
	SILVA (only NR);Archaea;Nanoarchaeota;Nanoarchaeia;Nanoarchaeales;Nanoarchaeaceae;	0	0	22	22	0	22	0	458430	212
	SILVA (only NR);Archaea;Nanoarchaeota;Nanoarchaeia;Nanoarchaeales;Nanoarchaeaceae;Nanoarchaeum;	0	0	22	22	0	22	0	458430	212
	SILVA (only NR);Archaea;Nanoarchaeota;Nanoarchaeia;Nanoarchaeales;Nanopusillaceae;	0	0	18	18	0	18	0	458434	212
	SILVA (only NR);Archaea;Nanoarchaeota;Nanoarchaeia;Nanoarchaeales;Nanopusillaceae;Candidatus Nanobsidianus;	0	0	11	11	0	11	0	458441	212
	SILVA (only NR);Archaea;Nanoarchaeota;Nanoarchaeia;Nanoarchaeales;Nanopusillaceae;Candidatus Nanopusillus;	0	0	7	7	0	7	0	458445	212
	SILVA (only NR);Archaea;Nanoarchaeota;Nanoarchaeia;Pacearchaeales;	0	0	42	42	0	42	0	458410	212
	SILVA (only NR);Archaea;Nanoarchaeota;Nanoarchaeia;Pacearchaeales;Incertae Sedis;	0	0	42	42	0	42	0	458410	212
	SILVA (only NR);Archaea;Nanoarchaeota;Nanoarchaeia;Pacearchaeales;Incertae Sedis;GW2011_GWC1_47_15;	0	0	6	6	0	6	0	458446	212
	SILVA (only NR);Archaea;Nanoarchaeota;Nanoarchaeia;Pacearchaeales;Incertae Sedis;Incertae Sedis;	0	0	19	19	0	19	0	458433	212
	SILVA (only NR);Archaea;Nanoarchaeota;Nanoarchaeia;Pacearchaeales;Incertae Sedis;SCGC AAA011-D5;	0	0	17	17	0	17	0	458435	212
	SILVA (only NR);Archaea;Nanoarchaeota;Nanoarchaeia;Woesearchaeales;	0	0	468	468	0	468	0	457984	212
	SILVA (only NR);Archaea;Nanoarchaeota;Nanoarchaeia;Woesearchaeales;GW2011;	0	0	32	32	0	32	0	458420	212
	SILVA (only NR);Archaea;Nanoarchaeota;Nanoarchaeia;Woesearchaeales;GW2011;AR15;	0	0	28	28	0	28	0	458424	212
	SILVA (only NR);Archaea;Nanoarchaeota;Nanoarchaeia;Woesearchaeales;GW2011;AR20;	0	0	4	4	0	4	0	458448	212
	SILVA (only NR);Archaea;Nanoarchaeota;Nanoarchaeia;Woesearchaeales;Incertae Sedis;	0	0	436	436	0	436	0	458016	212
	SILVA (only NR);Archaea;Nanoarchaeota;Nanoarchaeia;Woesearchaeales;Incertae Sedis;CG1-02-57-44;	0	0	10	10	0	10	0	458442	212
	SILVA (only NR);Archaea;Nanoarchaeota;Nanoarchaeia;Woesearchaeales;Incertae Sedis;Incertae Sedis;	0	0	420	420	0	420	0	458032	212
	SILVA (only NR);Archaea;Nanoarchaeota;Nanoarchaeia;Woesearchaeales;Incertae Sedis;SCGC AAA286-E23;	0	0	6	6	0	6	0	458446	212
	SILVA (only NR);Archaea;Nanohaloarchaeota;	0	0	34	34	0	34	0	458418	212
	SILVA (only NR);Archaea;Nanohaloarchaeota;Nanosalinia;	0	0	34	34	0	34	0	458418	212
	SILVA (only NR);Archaea;Nanohaloarchaeota;Nanosalinia;Nanosalinales;	0	0	34	34	0	34	0	458418	212
	SILVA (only NR);Archaea;Nanohaloarchaeota;Nanosalinia;Nanosalinales;Nanosalinaceae;	0	0	34	34	0	34	0	458418	212
	SILVA (only NR);Archaea;Nanohaloarchaeota;Nanosalinia;Nanosalinales;Nanosalinaceae;Candidatus Haloredivivus;	0	0	18	18	0	18	0	458434	212
	SILVA (only NR);Archaea;Nanohaloarchaeota;Nanosalinia;Nanosalinales;Nanosalinaceae;Candidatus Nanosalinarum;	0	0	6	6	0	6	0	458446	212
	SILVA (only NR);Archaea;Nanohaloarchaeota;Nanosalinia;Nanosalinales;Nanosalinaceae;Incertae Sedis;	0	0	10	10	0	10	0	458442	212
	SILVA (only NR);Archaea;Thermoplasmatota;	0	0	2896	2896	0	2896	0	455556	212
	SILVA (only NR);Archaea;Thermoplasmatota;Incertae Sedis;	0	0	77	77	0	77	0	458375	212
	SILVA (only NR);Archaea;Thermoplasmatota;Incertae Sedis;Incertae Sedis;	0	0	77	77	0	77	0	458375	212
	SILVA (only NR);Archaea;Thermoplasmatota;Incertae Sedis;Incertae Sedis;Incertae Sedis;	0	0	77	77	0	77	0	458375	212
	SILVA (only NR);Archaea;Thermoplasmatota;Incertae Sedis;Incertae Sedis;Incertae Sedis;Incertae Sedis;	0	0	77	77	0	77	0	458375	212
	SILVA (only NR);Archaea;Thermoplasmatota;Thermoplasmata;	0	0	2819	2819	0	2819	0	455633	212
	SILVA (only NR);Archaea;Thermoplasmatota;Thermoplasmata;A10;	0	0	29	29	0	29	0	458423	212
	SILVA (only NR);Archaea;Thermoplasmatota;Thermoplasmata;A10;Incertae Sedis;	0	0	29	29	0	29	0	458423	212
	SILVA (only NR);Archaea;Thermoplasmatota;Thermoplasmata;A10;Incertae Sedis;Incertae Sedis;	0	0	29	29	0	29	0	458423	212
	SILVA (only NR);Archaea;Thermoplasmatota;Thermoplasmata;Acidiprofundales;	0	0	35	35	0	35	0	458417	212
	SILVA (only NR);Archaea;Thermoplasmatota;Thermoplasmata;Acidiprofundales;Aciduliprofundaceae;	0	0	35	35	0	35	0	458417	212
	SILVA (only NR);Archaea;Thermoplasmatota;Thermoplasmata;Acidiprofundales;Aciduliprofundaceae;Aciduliprofundum;	0	0	32	32	0	32	0	458420	212
	SILVA (only NR);Archaea;Thermoplasmatota;Thermoplasmata;Acidiprofundales;Aciduliprofundaceae;JdFR-45;	0	0	3	3	0	3	0	458449	212
	SILVA (only NR);Archaea;Thermoplasmatota;Thermoplasmata;BSLdp215;	0	0	25	25	0	25	0	458427	212
	SILVA (only NR);Archaea;Thermoplasmatota;Thermoplasmata;BSLdp215;Incertae Sedis;	0	0	25	25	0	25	0	458427	212
	SILVA (only NR);Archaea;Thermoplasmatota;Thermoplasmata;BSLdp215;Incertae Sedis;Incertae Sedis;	0	0	25	25	0	25	0	458427	212
	SILVA (only NR);Archaea;Thermoplasmatota;Thermoplasmata;Incertae Sedis;	0	0	1393	1393	0	1393	0	457059	212
	SILVA (only NR);Archaea;Thermoplasmatota;Thermoplasmata;Incertae Sedis;Incertae Sedis;	0	0	1393	1393	0	1393	0	457059	212
	SILVA (only NR);Archaea;Thermoplasmatota;Thermoplasmata;Incertae Sedis;Incertae Sedis;Incertae Sedis;	0	0	346	346	0	346	0	458106	212
	SILVA (only NR);Archaea;Thermoplasmatota;Thermoplasmata;Incertae Sedis;Incertae Sedis;Marine Benthic Group D and DHVEG-1;	0	0	765	765	0	765	0	457687	212
	SILVA (only NR);Archaea;Thermoplasmatota;Thermoplasmata;Incertae Sedis;Incertae Sedis;Marine Group III;	0	0	282	282	0	282	0	458170	212
	SILVA (only NR);Archaea;Thermoplasmatota;Thermoplasmata;JdFR-43;	0	0	44	44	0	44	0	458408	212
	SILVA (only NR);Archaea;Thermoplasmatota;Thermoplasmata;JdFR-43;Incertae Sedis;	0	0	44	44	0	44	0	458408	212
	SILVA (only NR);Archaea;Thermoplasmatota;Thermoplasmata;JdFR-43;Incertae Sedis;Incertae Sedis;	0	0	44	44	0	44	0	458408	212
	SILVA (only NR);Archaea;Thermoplasmatota;Thermoplasmata;Marine Group II;	0	0	574	574	0	574	0	457878	212
	SILVA (only NR);Archaea;Thermoplasmatota;Thermoplasmata;Marine Group II;Incertae Sedis;	0	0	574	574	0	574	0	457878	212
	SILVA (only NR);Archaea;Thermoplasmatota;Thermoplasmata;Marine Group II;Incertae Sedis;Incertae Sedis;	0	0	574	574	0	574	0	457878	212
	SILVA (only NR);Archaea;Thermoplasmatota;Thermoplasmata;Methanomassiliicoccales;	0	0	495	495	0	495	0	457957	212
	SILVA (only NR);Archaea;Thermoplasmatota;Thermoplasmata;Methanomassiliicoccales;Incertae Sedis;	0	0	86	86	0	86	0	458366	212
	SILVA (only NR);Archaea;Thermoplasmatota;Thermoplasmata;Methanomassiliicoccales;Incertae Sedis;Incertae Sedis;	0	0	86	86	0	86	0	458366	212
	SILVA (only NR);Archaea;Thermoplasmatota;Thermoplasmata;Methanomassiliicoccales;Methanomassiliicoccaceae;	0	0	62	62	0	62	0	458390	212
	SILVA (only NR);Archaea;Thermoplasmatota;Thermoplasmata;Methanomassiliicoccales;Methanomassiliicoccaceae;Incertae Sedis;	0	0	42	42	0	42	0	458410	212
	SILVA (only NR);Archaea;Thermoplasmatota;Thermoplasmata;Methanomassiliicoccales;Methanomassiliicoccaceae;Methanomassiliicoccus;	0	0	20	20	0	20	0	458432	212
	SILVA (only NR);Archaea;Thermoplasmatota;Thermoplasmata;Methanomassiliicoccales;Methanomethylophilaceae;	0	0	347	347	0	347	0	458105	212
	SILVA (only NR);Archaea;Thermoplasmatota;Thermoplasmata;Methanomassiliicoccales;Methanomethylophilaceae;Candidatus Methanogranum;	0	0	7	7	0	7	0	458445	212
	SILVA (only NR);Archaea;Thermoplasmatota;Thermoplasmata;Methanomassiliicoccales;Methanomethylophilaceae;Candidatus Methanomethylophilus;	0	0	71	71	0	71	0	458381	212
	SILVA (only NR);Archaea;Thermoplasmatota;Thermoplasmata;Methanomassiliicoccales;Methanomethylophilaceae;Candidatus Methanoplasma;	0	0	29	29	0	29	0	458423	212
	SILVA (only NR);Archaea;Thermoplasmatota;Thermoplasmata;Methanomassiliicoccales;Methanomethylophilaceae;Incertae Sedis;	0	0	227	227	0	227	0	458225	212
	SILVA (only NR);Archaea;Thermoplasmatota;Thermoplasmata;Methanomassiliicoccales;Methanomethylophilaceae;RumEn M2;	0	0	13	13	0	13	0	458439	212
	SILVA (only NR);Archaea;Thermoplasmatota;Thermoplasmata;SG8-5;	0	0	63	63	0	63	0	458389	212
	SILVA (only NR);Archaea;Thermoplasmatota;Thermoplasmata;SG8-5;Incertae Sedis;	0	0	63	63	0	63	0	458389	212
	SILVA (only NR);Archaea;Thermoplasmatota;Thermoplasmata;SG8-5;Incertae Sedis;Incertae Sedis;	0	0	63	63	0	63	0	458389	212
	SILVA (only NR);Archaea;Thermoplasmatota;Thermoplasmata;Thermoplasmatales;	0	0	161	161	0	161	0	458291	212
	SILVA (only NR);Archaea;Thermoplasmatota;Thermoplasmata;Thermoplasmatales;Ferroplasmataceae;	0	0	69	69	0	69	0	458383	212
	SILVA (only NR);Archaea;Thermoplasmatota;Thermoplasmata;Thermoplasmatales;Ferroplasmataceae;Acidiplasma;	0	0	8	8	0	8	0	458444	212
	SILVA (only NR);Archaea;Thermoplasmatota;Thermoplasmata;Thermoplasmatales;Ferroplasmataceae;Ferroplasma;	0	0	38	38	0	38	0	458414	212
	SILVA (only NR);Archaea;Thermoplasmatota;Thermoplasmata;Thermoplasmatales;Ferroplasmataceae;Incertae Sedis;	0	0	23	23	0	23	0	458429	212
	SILVA (only NR);Archaea;Thermoplasmatota;Thermoplasmata;Thermoplasmatales;Incertae Sedis;	0	0	1	1	0	1	0	458451	212
	SILVA (only NR);Archaea;Thermoplasmatota;Thermoplasmata;Thermoplasmatales;Incertae Sedis;Thermogymnomonas;	0	0	1	1	0	1	0	458451	212
	SILVA (only NR);Archaea;Thermoplasmatota;Thermoplasmata;Thermoplasmatales;Picrophilaceae;	0	0	2	2	0	2	0	458450	212
	SILVA (only NR);Archaea;Thermoplasmatota;Thermoplasmata;Thermoplasmatales;Picrophilaceae;Picrophilus;	0	0	2	2	0	2	0	458450	212
	SILVA (only NR);Archaea;Thermoplasmatota;Thermoplasmata;Thermoplasmatales;Thermoplasmataceae;	0	0	89	89	0	89	0	458363	212
	SILVA (only NR);Archaea;Thermoplasmatota;Thermoplasmata;Thermoplasmatales;Thermoplasmataceae;A-plasma;	0	0	14	14	0	14	0	458438	212
	SILVA (only NR);Archaea;Thermoplasmatota;Thermoplasmata;Thermoplasmatales;Thermoplasmataceae;Cuniculiplasma;	0	0	12	12	0	12	0	458440	212
	SILVA (only NR);Archaea;Thermoplasmatota;Thermoplasmata;Thermoplasmatales;Thermoplasmataceae;E-plasma;	0	0	10	10	0	10	0	458442	212
	SILVA (only NR);Archaea;Thermoplasmatota;Thermoplasmata;Thermoplasmatales;Thermoplasmataceae;Incertae Sedis;	0	0	42	42	0	42	0	458410	212
	SILVA (only NR);Archaea;Thermoplasmatota;Thermoplasmata;Thermoplasmatales;Thermoplasmataceae;Thermoplasma;	0	0	11	11	0	11	0	458441	212
	SILVA (only NR);Archaea;Thermoproteota;	0	0	7625	7621	0	7621	4	450831	212
	SILVA (only NR);Archaea;Thermoproteota;Bathyarchaeia;	0	0	3641	3637	0	3637	4	454815	212
	SILVA (only NR);Archaea;Thermoproteota;Bathyarchaeia;Incertae Sedis;	0	0	3641	3637	0	3637	4	454815	212
	SILVA (only NR);Archaea;Thermoproteota;Bathyarchaeia;Incertae Sedis;Incertae Sedis;	0	0	3641	3637	0	3637	4	454815	212
	SILVA (only NR);Archaea;Thermoproteota;Bathyarchaeia;Incertae Sedis;Incertae Sedis;Incertae Sedis;	0	0	3641	3637	0	3637	4	454815	212
	SILVA (only NR);Archaea;Thermoproteota;Methanomethylicia;	0	0	34	34	0	34	0	458418	212
	SILVA (only NR);Archaea;Thermoproteota;Methanomethylicia;Methanomethyliales;	0	0	34	34	0	34	0	458418	212
	SILVA (only NR);Archaea;Thermoproteota;Methanomethylicia;Methanomethyliales;Methanomethyliaceae;	0	0	34	34	0	34	0	458418	212
	SILVA (only NR);Archaea;Thermoproteota;Methanomethylicia;Methanomethyliales;Methanomethyliaceae;Candidatus Methanomethylicus;	0	0	28	28	0	28	0	458424	212
	SILVA (only NR);Archaea;Thermoproteota;Methanomethylicia;Methanomethyliales;Methanomethyliaceae;Incertae Sedis;	0	0	6	6	0	6	0	458446	212
	SILVA (only NR);Archaea;Thermoproteota;Nitrososphaeria;	0	0	3259	3259	0	3259	0	455193	212
	SILVA (only NR);Archaea;Thermoproteota;Nitrososphaeria;Caldarchaeales;	0	0	170	170	0	170	0	458282	212
	SILVA (only NR);Archaea;Thermoproteota;Nitrososphaeria;Caldarchaeales;Caldiarchaeaceae;	0	0	58	58	0	58	0	458394	212
	SILVA (only NR);Archaea;Thermoproteota;Nitrososphaeria;Caldarchaeales;Caldiarchaeaceae;Candidatus Caldiarchaeum;	0	0	58	58	0	58	0	458394	212
	SILVA (only NR);Archaea;Thermoproteota;Nitrososphaeria;Caldarchaeales;Geothermarchaeaceae;	0	0	66	66	0	66	0	458386	212
	SILVA (only NR);Archaea;Thermoproteota;Nitrososphaeria;Caldarchaeales;Geothermarchaeaceae;Incertae Sedis;	0	0	66	66	0	66	0	458386	212
	SILVA (only NR);Archaea;Thermoproteota;Nitrososphaeria;Caldarchaeales;Terrestrial Hot Spring Gp(THSCG);	0	0	46	46	0	46	0	458406	212
	SILVA (only NR);Archaea;Thermoproteota;Nitrososphaeria;Caldarchaeales;Terrestrial Hot Spring Gp(THSCG);Incertae Sedis;	0	0	46	46	0	46	0	458406	212
	SILVA (only NR);Archaea;Thermoproteota;Nitrososphaeria;Group 1.1c;	0	0	233	233	0	233	0	458219	212
	SILVA (only NR);Archaea;Thermoproteota;Nitrososphaeria;Group 1.1c;Incertae Sedis;	0	0	233	233	0	233	0	458219	212
	SILVA (only NR);Archaea;Thermoproteota;Nitrososphaeria;Group 1.1c;Incertae Sedis;Incertae Sedis;	0	0	233	233	0	233	0	458219	212
	SILVA (only NR);Archaea;Thermoproteota;Nitrososphaeria;Incertae Sedis;	0	0	56	56	0	56	0	458396	212
	SILVA (only NR);Archaea;Thermoproteota;Nitrososphaeria;Incertae Sedis;Incertae Sedis;	0	0	56	56	0	56	0	458396	212
	SILVA (only NR);Archaea;Thermoproteota;Nitrososphaeria;Incertae Sedis;Incertae Sedis;Incertae Sedis;	0	0	56	56	0	56	0	458396	212
	SILVA (only NR);Archaea;Thermoproteota;Nitrososphaeria;Marine Benthic Group A;	0	0	131	131	0	131	0	458321	212
	SILVA (only NR);Archaea;Thermoproteota;Nitrososphaeria;Marine Benthic Group A;Incertae Sedis;	0	0	131	131	0	131	0	458321	212
	SILVA (only NR);Archaea;Thermoproteota;Nitrososphaeria;Marine Benthic Group A;Incertae Sedis;Incertae Sedis;	0	0	131	131	0	131	0	458321	212
	SILVA (only NR);Archaea;Thermoproteota;Nitrososphaeria;Nitrosocaldales;	0	0	37	37	0	37	0	458415	212
	SILVA (only NR);Archaea;Thermoproteota;Nitrososphaeria;Nitrosocaldales;Nitrosocaldaceae;	0	0	37	37	0	37	0	458415	212
	SILVA (only NR);Archaea;Thermoproteota;Nitrososphaeria;Nitrosocaldales;Nitrosocaldaceae;Candidatus Nitrosocaldus;	0	0	18	18	0	18	0	458434	212
	SILVA (only NR);Archaea;Thermoproteota;Nitrososphaeria;Nitrosocaldales;Nitrosocaldaceae;Incertae Sedis;	0	0	19	19	0	19	0	458433	212
	SILVA (only NR);Archaea;Thermoproteota;Nitrososphaeria;Nitrosopumilales;	0	0	1831	1831	0	1831	0	456621	212
	SILVA (only NR);Archaea;Thermoproteota;Nitrososphaeria;Nitrosopumilales;Nitrosopumilaceae;	0	0	1831	1831	0	1831	0	456621	212
	SILVA (only NR);Archaea;Thermoproteota;Nitrososphaeria;Nitrosopumilales;Nitrosopumilaceae;Candidatus Nitrosopelagicus;	0	0	51	51	0	51	0	458401	212
	SILVA (only NR);Archaea;Thermoproteota;Nitrososphaeria;Nitrosopumilales;Nitrosopumilaceae;Candidatus Nitrosopumilus;	0	0	717	717	0	717	0	457735	212
	SILVA (only NR);Archaea;Thermoproteota;Nitrososphaeria;Nitrosopumilales;Nitrosopumilaceae;Candidatus Nitrosotenuis;	0	0	34	34	0	34	0	458418	212
	SILVA (only NR);Archaea;Thermoproteota;Nitrososphaeria;Nitrosopumilales;Nitrosopumilaceae;Cenarchaeum;	0	0	27	27	0	27	0	458425	212
	SILVA (only NR);Archaea;Thermoproteota;Nitrososphaeria;Nitrosopumilales;Nitrosopumilaceae;Incertae Sedis;	0	0	939	939	0	939	0	457513	212
	SILVA (only NR);Archaea;Thermoproteota;Nitrososphaeria;Nitrosopumilales;Nitrosopumilaceae;Nitrosarchaeum;	0	0	63	63	0	63	0	458389	212
	SILVA (only NR);Archaea;Thermoproteota;Nitrososphaeria;Nitrososphaerales;	0	0	603	603	0	603	0	457849	212
	SILVA (only NR);Archaea;Thermoproteota;Nitrososphaeria;Nitrososphaerales;Nitrososphaeraceae;	0	0	603	603	0	603	0	457849	212
	SILVA (only NR);Archaea;Thermoproteota;Nitrososphaeria;Nitrososphaerales;Nitrososphaeraceae;Candidatus Nitrosocosmicus;	0	0	49	49	0	49	0	458403	212
	SILVA (only NR);Archaea;Thermoproteota;Nitrososphaeria;Nitrososphaerales;Nitrososphaeraceae;Candidatus Nitrososphaera;	0	0	233	233	0	233	0	458219	212
	SILVA (only NR);Archaea;Thermoproteota;Nitrososphaeria;Nitrososphaerales;Nitrososphaeraceae;Incertae Sedis;	0	0	321	321	0	321	0	458131	212
	SILVA (only NR);Archaea;Thermoproteota;Nitrososphaeria;Nitrosotaleales;	0	0	141	141	0	141	0	458311	212
	SILVA (only NR);Archaea;Thermoproteota;Nitrososphaeria;Nitrosotaleales;Nitrosotaleaceae;	0	0	141	141	0	141	0	458311	212
	SILVA (only NR);Archaea;Thermoproteota;Nitrososphaeria;Nitrosotaleales;Nitrosotaleaceae;Candidatus Nitrosotalea;	0	0	17	17	0	17	0	458435	212
	SILVA (only NR);Archaea;Thermoproteota;Nitrososphaeria;Nitrosotaleales;Nitrosotaleaceae;Incertae Sedis;	0	0	124	124	0	124	0	458328	212
	SILVA (only NR);Archaea;Thermoproteota;Nitrososphaeria;SCGC AB-179-E04;	0	0	57	57	0	57	0	458395	212
	SILVA (only NR);Archaea;Thermoproteota;Nitrososphaeria;SCGC AB-179-E04;Incertae Sedis;	0	0	57	57	0	57	0	458395	212
	SILVA (only NR);Archaea;Thermoproteota;Nitrososphaeria;SCGC AB-179-E04;Incertae Sedis;Incertae Sedis;	0	0	57	57	0	57	0	458395	212
	SILVA (only NR);Archaea;Thermoproteota;Thermoproteia;	0	0	691	691	0	691	0	457761	212
	SILVA (only NR);Archaea;Thermoproteota;Thermoproteia;Desulfurococcales;	0	0	219	219	0	219	0	458233	212
	SILVA (only NR);Archaea;Thermoproteota;Thermoproteia;Desulfurococcales;Acidilobaceae;	0	0	71	71	0	71	0	458381	212
	SILVA (only NR);Archaea;Thermoproteota;Thermoproteia;Desulfurococcales;Acidilobaceae;Acidilobus;	0	0	10	10	0	10	0	458442	212
	SILVA (only NR);Archaea;Thermoproteota;Thermoproteia;Desulfurococcales;Acidilobaceae;Aeropyrum;	0	0	27	27	0	27	0	458425	212
	SILVA (only NR);Archaea;Thermoproteota;Thermoproteia;Desulfurococcales;Acidilobaceae;Caldisphaera;	0	0	13	13	0	13	0	458439	212
	SILVA (only NR);Archaea;Thermoproteota;Thermoproteia;Desulfurococcales;Acidilobaceae;Incertae Sedis;	0	0	5	5	0	5	0	458447	212
	SILVA (only NR);Archaea;Thermoproteota;Thermoproteia;Desulfurococcales;Acidilobaceae;Stetteria;	0	0	4	4	0	4	0	458448	212
	SILVA (only NR);Archaea;Thermoproteota;Thermoproteia;Desulfurococcales;Acidilobaceae;Thermodiscus;	0	0	12	12	0	12	0	458440	212
	SILVA (only NR);Archaea;Thermoproteota;Thermoproteia;Desulfurococcales;Desulfurococcaceae;	0	0	44	44	0	44	0	458408	212
	SILVA (only NR);Archaea;Thermoproteota;Thermoproteia;Desulfurococcales;Desulfurococcaceae;Desulfurococcus;	0	0	9	9	0	9	0	458443	212
	SILVA (only NR);Archaea;Thermoproteota;Thermoproteia;Desulfurococcales;Desulfurococcaceae;Incertae Sedis;	0	0	5	5	0	5	0	458447	212
	SILVA (only NR);Archaea;Thermoproteota;Thermoproteia;Desulfurococcales;Desulfurococcaceae;Staphylothermus;	0	0	16	16	0	16	0	458436	212
	SILVA (only NR);Archaea;Thermoproteota;Thermoproteia;Desulfurococcales;Desulfurococcaceae;Sulfophobococcus;	0	0	1	1	0	1	0	458451	212
	SILVA (only NR);Archaea;Thermoproteota;Thermoproteia;Desulfurococcales;Desulfurococcaceae;Thermogladius;	0	0	4	4	0	4	0	458448	212
	SILVA (only NR);Archaea;Thermoproteota;Thermoproteia;Desulfurococcales;Desulfurococcaceae;Thermosphaera;	0	0	9	9	0	9	0	458443	212
	SILVA (only NR);Archaea;Thermoproteota;Thermoproteia;Desulfurococcales;Ignicoccaceae;	0	0	11	11	0	11	0	458441	212
	SILVA (only NR);Archaea;Thermoproteota;Thermoproteia;Desulfurococcales;Ignicoccaceae;Ignicoccus;	0	0	11	11	0	11	0	458441	212
	SILVA (only NR);Archaea;Thermoproteota;Thermoproteia;Desulfurococcales;Ignisphaeraceae;	0	0	54	54	0	54	0	458398	212
	SILVA (only NR);Archaea;Thermoproteota;Thermoproteia;Desulfurococcales;Ignisphaeraceae;Ignisphaera;	0	0	29	29	0	29	0	458423	212
	SILVA (only NR);Archaea;Thermoproteota;Thermoproteia;Desulfurococcales;Ignisphaeraceae;Incertae Sedis;	0	0	25	25	0	25	0	458427	212
	SILVA (only NR);Archaea;Thermoproteota;Thermoproteia;Desulfurococcales;Incertae Sedis;	0	0	9	9	0	9	0	458443	212
	SILVA (only NR);Archaea;Thermoproteota;Thermoproteia;Desulfurococcales;Incertae Sedis;Incertae Sedis;	0	0	9	9	0	9	0	458443	212
	SILVA (only NR);Archaea;Thermoproteota;Thermoproteia;Desulfurococcales;Pyrodictiaceae;	0	0	30	30	0	30	0	458422	212
	SILVA (only NR);Archaea;Thermoproteota;Thermoproteia;Desulfurococcales;Pyrodictiaceae;Hyperthermus;	0	0	3	3	0	3	0	458449	212
	SILVA (only NR);Archaea;Thermoproteota;Thermoproteia;Desulfurococcales;Pyrodictiaceae;Incertae Sedis;	0	0	17	17	0	17	0	458435	212
	SILVA (only NR);Archaea;Thermoproteota;Thermoproteia;Desulfurococcales;Pyrodictiaceae;Pyrodictium;	0	0	10	10	0	10	0	458442	212
	SILVA (only NR);Archaea;Thermoproteota;Thermoproteia;Fervidicoccales;	0	0	36	36	0	36	0	458416	212
	SILVA (only NR);Archaea;Thermoproteota;Thermoproteia;Fervidicoccales;Fervidicoccaceae;	0	0	36	36	0	36	0	458416	212
	SILVA (only NR);Archaea;Thermoproteota;Thermoproteia;Fervidicoccales;Fervidicoccaceae;Fervidicoccus;	0	0	15	15	0	15	0	458437	212
	SILVA (only NR);Archaea;Thermoproteota;Thermoproteia;Fervidicoccales;Fervidicoccaceae;Incertae Sedis;	0	0	21	21	0	21	0	458431	212
	SILVA (only NR);Archaea;Thermoproteota;Thermoproteia;Gearchaeales;	0	0	54	54	0	54	0	458398	212
	SILVA (only NR);Archaea;Thermoproteota;Thermoproteia;Gearchaeales;Incertae Sedis;	0	0	41	41	0	41	0	458411	212
	SILVA (only NR);Archaea;Thermoproteota;Thermoproteia;Gearchaeales;Incertae Sedis;Incertae Sedis;	0	0	41	41	0	41	0	458411	212
	SILVA (only NR);Archaea;Thermoproteota;Thermoproteia;Gearchaeales;SCGC AAA261-C22;	0	0	10	10	0	10	0	458442	212
	SILVA (only NR);Archaea;Thermoproteota;Thermoproteia;Gearchaeales;SCGC AAA261-C22;Incertae Sedis;	0	0	10	10	0	10	0	458442	212
	SILVA (only NR);Archaea;Thermoproteota;Thermoproteia;Gearchaeales;SCGC AAA471-B05;	0	0	3	3	0	3	0	458449	212
	SILVA (only NR);Archaea;Thermoproteota;Thermoproteia;Gearchaeales;SCGC AAA471-B05;Incertae Sedis;	0	0	3	3	0	3	0	458449	212
	SILVA (only NR);Archaea;Thermoproteota;Thermoproteia;Incertae Sedis;	0	0	5	5	0	5	0	458447	212
	SILVA (only NR);Archaea;Thermoproteota;Thermoproteia;Incertae Sedis;Incertae Sedis;	0	0	5	5	0	5	0	458447	212
	SILVA (only NR);Archaea;Thermoproteota;Thermoproteia;Incertae Sedis;Incertae Sedis;Incertae Sedis;	0	0	5	5	0	5	0	458447	212
	SILVA (only NR);Archaea;Thermoproteota;Thermoproteia;Sulfolobales;	0	0	211	211	0	211	0	458241	212
	SILVA (only NR);Archaea;Thermoproteota;Thermoproteia;Sulfolobales;Sulfolobaceae;	0	0	211	211	0	211	0	458241	212
	SILVA (only NR);Archaea;Thermoproteota;Thermoproteia;Sulfolobales;Sulfolobaceae;Acidianus;	0	0	27	27	0	27	0	458425	212
	SILVA (only NR);Archaea;Thermoproteota;Thermoproteia;Sulfolobales;Sulfolobaceae;Incertae Sedis;	0	0	30	30	0	30	0	458422	212
	SILVA (only NR);Archaea;Thermoproteota;Thermoproteia;Sulfolobales;Sulfolobaceae;Metallosphaera;	0	0	46	46	0	46	0	458406	212
	SILVA (only NR);Archaea;Thermoproteota;Thermoproteia;Sulfolobales;Sulfolobaceae;Saccharolobus;	0	0	51	51	0	51	0	458401	212
	SILVA (only NR);Archaea;Thermoproteota;Thermoproteia;Sulfolobales;Sulfolobaceae;Stygiolobus;	0	0	18	18	0	18	0	458434	212
	SILVA (only NR);Archaea;Thermoproteota;Thermoproteia;Sulfolobales;Sulfolobaceae;Sulfodiicoccus;	0	0	6	6	0	6	0	458446	212
	SILVA (only NR);Archaea;Thermoproteota;Thermoproteia;Sulfolobales;Sulfolobaceae;Sulfolobus;	0	0	23	23	0	23	0	458429	212
	SILVA (only NR);Archaea;Thermoproteota;Thermoproteia;Sulfolobales;Sulfolobaceae;Sulfuracidifex;	0	0	6	6	0	6	0	458446	212
	SILVA (only NR);Archaea;Thermoproteota;Thermoproteia;Sulfolobales;Sulfolobaceae;Sulfurisphaera;	0	0	4	4	0	4	0	458448	212
	SILVA (only NR);Archaea;Thermoproteota;Thermoproteia;Terrestrial Miscellaneous Gp(TMCG);	0	0	10	10	0	10	0	458442	212
	SILVA (only NR);Archaea;Thermoproteota;Thermoproteia;Terrestrial Miscellaneous Gp(TMCG);Incertae Sedis;	0	0	10	10	0	10	0	458442	212
	SILVA (only NR);Archaea;Thermoproteota;Thermoproteia;Terrestrial Miscellaneous Gp(TMCG);Incertae Sedis;Incertae Sedis;	0	0	10	10	0	10	0	458442	212
	SILVA (only NR);Archaea;Thermoproteota;Thermoproteia;Thermoproteales;	0	0	156	156	0	156	0	458296	212
	SILVA (only NR);Archaea;Thermoproteota;Thermoproteia;Thermoproteales;Thermofilaceae;	0	0	46	46	0	46	0	458406	212
	SILVA (only NR);Archaea;Thermoproteota;Thermoproteia;Thermoproteales;Thermofilaceae;Thermofilum;	0	0	46	46	0	46	0	458406	212
	SILVA (only NR);Archaea;Thermoproteota;Thermoproteia;Thermoproteales;Thermoproteaceae;	0	0	110	110	0	110	0	458342	212
	SILVA (only NR);Archaea;Thermoproteota;Thermoproteia;Thermoproteales;Thermoproteaceae;Caldivirga;	0	0	5	5	0	5	0	458447	212
	SILVA (only NR);Archaea;Thermoproteota;Thermoproteia;Thermoproteales;Thermoproteaceae;Incertae Sedis;	0	0	26	26	0	26	0	458426	212
	SILVA (only NR);Archaea;Thermoproteota;Thermoproteia;Thermoproteales;Thermoproteaceae;Pyrobaculum;	0	0	32	32	0	32	0	458420	212
	SILVA (only NR);Archaea;Thermoproteota;Thermoproteia;Thermoproteales;Thermoproteaceae;Thermocladium;	0	0	7	7	0	7	0	458445	212
	SILVA (only NR);Archaea;Thermoproteota;Thermoproteia;Thermoproteales;Thermoproteaceae;Thermoproteus;	0	0	9	9	0	9	0	458443	212
	SILVA (only NR);Archaea;Thermoproteota;Thermoproteia;Thermoproteales;Thermoproteaceae;Vulcanisaeta;	0	0	31	31	0	31	0	458421	212
	SILVA (only NR);Bacteria;10bav-F6;	0	0	6	6	0	6	0	458446	212
	SILVA (only NR);Bacteria;10bav-F6;Incertae Sedis;	0	0	6	6	0	6	0	458446	212
	SILVA (only NR);Bacteria;10bav-F6;Incertae Sedis;Incertae Sedis;	0	0	6	6	0	6	0	458446	212
	SILVA (only NR);Bacteria;10bav-F6;Incertae Sedis;Incertae Sedis;Incertae Sedis;	0	0	6	6	0	6	0	458446	212
	SILVA (only NR);Bacteria;10bav-F6;Incertae Sedis;Incertae Sedis;Incertae Sedis;Incertae Sedis;	0	0	6	6	0	6	0	458446	212
	SILVA (only NR);Bacteria;Abditibacteriota;	0	0	162	162	0	162	0	458290	212
	SILVA (only NR);Bacteria;Abditibacteriota;Abditibacteria;	0	0	0	0	0	0	0	458452	212
	SILVA (only NR);Bacteria;Abditibacteriota;Abditibacteria;Abditibacteriales;	0	0	0	0	0	0	0	458452	212
	SILVA (only NR);Bacteria;Abditibacteriota;Abditibacteriia;	0	0	162	162	0	162	0	458290	212
	SILVA (only NR);Bacteria;Abditibacteriota;Abditibacteriia;Abditibacteriales;	0	0	162	162	0	162	0	458290	212
	SILVA (only NR);Bacteria;Abditibacteriota;Abditibacteriia;Abditibacteriales;Abditibacteriaceae;	0	0	162	162	0	162	0	458290	212
	SILVA (only NR);Bacteria;Abditibacteriota;Abditibacteriia;Abditibacteriales;Abditibacteriaceae;Abditibacterium;	0	0	162	162	0	162	0	458290	212
	SILVA (only NR);Bacteria;Acetothermia;	0	0	169	169	0	169	0	458283	212
	SILVA (only NR);Bacteria;Acetothermia;Acetothermiia;	0	0	169	169	0	169	0	458283	212
	SILVA (only NR);Bacteria;Acetothermia;Acetothermiia;Incertae Sedis;	0	0	95	95	0	95	0	458357	212
	SILVA (only NR);Bacteria;Acetothermia;Acetothermiia;Incertae Sedis;Incertae Sedis;	0	0	95	95	0	95	0	458357	212
	SILVA (only NR);Bacteria;Acetothermia;Acetothermiia;Incertae Sedis;Incertae Sedis;AOM-SR-B11;	0	0	70	70	0	70	0	458382	212
	SILVA (only NR);Bacteria;Acetothermia;Acetothermiia;Incertae Sedis;Incertae Sedis;Candidatus Bipolaricaulis;	0	0	25	25	0	25	0	458427	212
	SILVA (only NR);Bacteria;Acetothermia;Acetothermiia;KB1 group;	0	0	74	74	0	74	0	458378	212
	SILVA (only NR);Bacteria;Acetothermia;Acetothermiia;KB1 group;Incertae Sedis;	0	0	74	74	0	74	0	458378	212
	SILVA (only NR);Bacteria;Acetothermia;Acetothermiia;KB1 group;Incertae Sedis;Incertae Sedis;	0	0	74	74	0	74	0	458378	212
	SILVA (only NR);Bacteria;Acidobacteriota;	0	0	11560	11560	0	11560	0	446892	212
	SILVA (only NR);Bacteria;Acidobacteriota;AT-s3-28;	0	0	27	27	0	27	0	458425	212
	SILVA (only NR);Bacteria;Acidobacteriota;AT-s3-28;Incertae Sedis;	0	0	27	27	0	27	0	458425	212
	SILVA (only NR);Bacteria;Acidobacteriota;AT-s3-28;Incertae Sedis;Incertae Sedis;	0	0	27	27	0	27	0	458425	212
	SILVA (only NR);Bacteria;Acidobacteriota;AT-s3-28;Incertae Sedis;Incertae Sedis;Incertae Sedis;	0	0	27	27	0	27	0	458425	212
	SILVA (only NR);Bacteria;Acidobacteriota;Acidobacteriae;	0	0	3697	3697	0	3697	0	454755	212
	SILVA (only NR);Bacteria;Acidobacteriota;Acidobacteriae;AKIW659;	0	0	29	29	0	29	0	458423	212
	SILVA (only NR);Bacteria;Acidobacteriota;Acidobacteriae;AKIW659;Incertae Sedis;	0	0	29	29	0	29	0	458423	212
	SILVA (only NR);Bacteria;Acidobacteriota;Acidobacteriae;AKIW659;Incertae Sedis;Incertae Sedis;	0	0	29	29	0	29	0	458423	212
	SILVA (only NR);Bacteria;Acidobacteriota;Acidobacteriae;AMGG11;	0	0	5	5	0	5	0	458447	212
	SILVA (only NR);Bacteria;Acidobacteriota;Acidobacteriae;AMGG11;Incertae Sedis;	0	0	5	5	0	5	0	458447	212
	SILVA (only NR);Bacteria;Acidobacteriota;Acidobacteriae;AMGG11;Incertae Sedis;Incertae Sedis;	0	0	5	5	0	5	0	458447	212
	SILVA (only NR);Bacteria;Acidobacteriota;Acidobacteriae;Bryobacterales;	0	0	766	766	0	766	0	457686	212
	SILVA (only NR);Bacteria;Acidobacteriota;Acidobacteriae;Bryobacterales;Bryobacteraceae;	0	0	766	766	0	766	0	457686	212
	SILVA (only NR);Bacteria;Acidobacteriota;Acidobacteriae;Bryobacterales;Bryobacteraceae;Bryobacter;	0	0	663	663	0	663	0	457789	212
	SILVA (only NR);Bacteria;Acidobacteriota;Acidobacteriae;Bryobacterales;Bryobacteraceae;Paludibaculum;	0	0	103	103	0	103	0	458349	212
	SILVA (only NR);Bacteria;Acidobacteriota;Acidobacteriae;Elev-16S-1166;	0	0	16	16	0	16	0	458436	212
	SILVA (only NR);Bacteria;Acidobacteriota;Acidobacteriae;Elev-16S-1166;Incertae Sedis;	0	0	16	16	0	16	0	458436	212
	SILVA (only NR);Bacteria;Acidobacteriota;Acidobacteriae;Elev-16S-1166;Incertae Sedis;WY65;	0	0	16	16	0	16	0	458436	212
	SILVA (only NR);Bacteria;Acidobacteriota;Acidobacteriae;GOUTB8;	0	0	16	16	0	16	0	458436	212
	SILVA (only NR);Bacteria;Acidobacteriota;Acidobacteriae;GOUTB8;Incertae Sedis;	0	0	16	16	0	16	0	458436	212
	SILVA (only NR);Bacteria;Acidobacteriota;Acidobacteriae;GOUTB8;Incertae Sedis;Incertae Sedis;	0	0	16	16	0	16	0	458436	212
	SILVA (only NR);Bacteria;Acidobacteriota;Acidobacteriae;Incertae Sedis;	0	0	3	3	0	3	0	458449	212
	SILVA (only NR);Bacteria;Acidobacteriota;Acidobacteriae;Incertae Sedis;Incertae Sedis;	0	0	3	3	0	3	0	458449	212
	SILVA (only NR);Bacteria;Acidobacteriota;Acidobacteriae;Incertae Sedis;Incertae Sedis;Incertae Sedis;	0	0	3	3	0	3	0	458449	212
	SILVA (only NR);Bacteria;Acidobacteriota;Acidobacteriae;OPB3;	0	0	2	2	0	2	0	458450	212
	SILVA (only NR);Bacteria;Acidobacteriota;Acidobacteriae;OPB3;Incertae Sedis;	0	0	2	2	0	2	0	458450	212
	SILVA (only NR);Bacteria;Acidobacteriota;Acidobacteriae;OPB3;Incertae Sedis;Incertae Sedis;	0	0	2	2	0	2	0	458450	212
	SILVA (only NR);Bacteria;Acidobacteriota;Acidobacteriae;PAUC26f;	0	0	84	84	0	84	0	458368	212
	SILVA (only NR);Bacteria;Acidobacteriota;Acidobacteriae;PAUC26f;Incertae Sedis;	0	0	84	84	0	84	0	458368	212
	SILVA (only NR);Bacteria;Acidobacteriota;Acidobacteriae;PAUC26f;Incertae Sedis;Incertae Sedis;	0	0	84	84	0	84	0	458368	212
	SILVA (only NR);Bacteria;Acidobacteriota;Acidobacteriae;Solibacterales;	0	0	551	551	0	551	0	457901	212
	SILVA (only NR);Bacteria;Acidobacteriota;Acidobacteriae;Solibacterales;Solibacteraceae;	0	0	551	551	0	551	0	457901	212
	SILVA (only NR);Bacteria;Acidobacteriota;Acidobacteriae;Solibacterales;Solibacteraceae;Candidatus Solibacter;	0	0	551	551	0	551	0	457901	212
	SILVA (only NR);Bacteria;Acidobacteriota;Acidobacteriae;Subgroup 12;	0	0	11	11	0	11	0	458441	212
	SILVA (only NR);Bacteria;Acidobacteriota;Acidobacteriae;Subgroup 12;Incertae Sedis;	0	0	11	11	0	11	0	458441	212
	SILVA (only NR);Bacteria;Acidobacteriota;Acidobacteriae;Subgroup 12;Incertae Sedis;Incertae Sedis;	0	0	11	11	0	11	0	458441	212
	SILVA (only NR);Bacteria;Acidobacteriota;Acidobacteriae;Subgroup 13;	0	0	88	88	0	88	0	458364	212
	SILVA (only NR);Bacteria;Acidobacteriota;Acidobacteriae;Subgroup 13;Incertae Sedis;	0	0	88	88	0	88	0	458364	212
	SILVA (only NR);Bacteria;Acidobacteriota;Acidobacteriae;Subgroup 13;Incertae Sedis;Incertae Sedis;	0	0	88	88	0	88	0	458364	212
	SILVA (only NR);Bacteria;Acidobacteriota;Acidobacteriae;Subgroup 15;	0	0	52	52	0	52	0	458400	212
	SILVA (only NR);Bacteria;Acidobacteriota;Acidobacteriae;Subgroup 15;Incertae Sedis;	0	0	52	52	0	52	0	458400	212
	SILVA (only NR);Bacteria;Acidobacteriota;Acidobacteriae;Subgroup 15;Incertae Sedis;Incertae Sedis;	0	0	52	52	0	52	0	458400	212
	SILVA (only NR);Bacteria;Acidobacteriota;Acidobacteriae;Subgroup 2;	0	0	450	450	0	450	0	458002	212
	SILVA (only NR);Bacteria;Acidobacteriota;Acidobacteriae;Subgroup 2;Incertae Sedis;	0	0	450	450	0	450	0	458002	212
	SILVA (only NR);Bacteria;Acidobacteriota;Acidobacteriae;Subgroup 2;Incertae Sedis;Incertae Sedis;	0	0	450	450	0	450	0	458002	212
	SILVA (only NR);Bacteria;Acidobacteriota;Acidobacteriae;TSBb06;	0	0	2	2	0	2	0	458450	212
	SILVA (only NR);Bacteria;Acidobacteriota;Acidobacteriae;TSBb06;Incertae Sedis;	0	0	2	2	0	2	0	458450	212
	SILVA (only NR);Bacteria;Acidobacteriota;Acidobacteriae;TSBb06;Incertae Sedis;Incertae Sedis;	0	0	2	2	0	2	0	458450	212
	SILVA (only NR);Bacteria;Acidobacteriota;Acidobacteriae;Terriglobales;	0	0	1622	1622	0	1622	0	456830	212
	SILVA (only NR);Bacteria;Acidobacteriota;Acidobacteriae;Terriglobales;Acidobacteriaceae (Subgroup 1);	0	0	740	740	0	740	0	457712	212
	SILVA (only NR);Bacteria;Acidobacteriota;Acidobacteriae;Terriglobales;Acidobacteriaceae (Subgroup 1);Acidicapsa;	0	0	19	19	0	19	0	458433	212
	SILVA (only NR);Bacteria;Acidobacteriota;Acidobacteriae;Terriglobales;Acidobacteriaceae (Subgroup 1);Acidipila;	0	0	2	2	0	2	0	458450	212
	SILVA (only NR);Bacteria;Acidobacteriota;Acidobacteriae;Terriglobales;Acidobacteriaceae (Subgroup 1);Acidobacterium;	0	0	12	12	0	12	0	458440	212
	SILVA (only NR);Bacteria;Acidobacteriota;Acidobacteriae;Terriglobales;Acidobacteriaceae (Subgroup 1);Bryocella;	0	0	28	28	0	28	0	458424	212
	SILVA (only NR);Bacteria;Acidobacteriota;Acidobacteriae;Terriglobales;Acidobacteriaceae (Subgroup 1);Edaphobacter;	0	0	52	52	0	52	0	458400	212
	SILVA (only NR);Bacteria;Acidobacteriota;Acidobacteriae;Terriglobales;Acidobacteriaceae (Subgroup 1);Granulicella;	0	0	190	190	0	190	0	458262	212
	SILVA (only NR);Bacteria;Acidobacteriota;Acidobacteriae;Terriglobales;Acidobacteriaceae (Subgroup 1);Incertae Sedis;	0	0	258	258	0	258	0	458194	212
	SILVA (only NR);Bacteria;Acidobacteriota;Acidobacteriae;Terriglobales;Acidobacteriaceae (Subgroup 1);Occallatibacter;	0	0	126	126	0	126	0	458326	212
	SILVA (only NR);Bacteria;Acidobacteriota;Acidobacteriae;Terriglobales;Acidobacteriaceae (Subgroup 1);Paracidobacterium;	0	0	1	1	0	1	0	458451	212
	SILVA (only NR);Bacteria;Acidobacteriota;Acidobacteriae;Terriglobales;Acidobacteriaceae (Subgroup 1);Silvibacterium;	0	0	12	12	0	12	0	458440	212
	SILVA (only NR);Bacteria;Acidobacteriota;Acidobacteriae;Terriglobales;Acidobacteriaceae (Subgroup 1);Telmatobacter;	0	0	4	4	0	4	0	458448	212
	SILVA (only NR);Bacteria;Acidobacteriota;Acidobacteriae;Terriglobales;Acidobacteriaceae (Subgroup 1);Terracidiphilus;	0	0	9	9	0	9	0	458443	212
	SILVA (only NR);Bacteria;Acidobacteriota;Acidobacteriae;Terriglobales;Acidobacteriaceae (Subgroup 1);Terriglobus;	0	0	27	27	0	27	0	458425	212
	SILVA (only NR);Bacteria;Acidobacteriota;Acidobacteriae;Terriglobales;Incertae Sedis;	0	0	792	792	0	792	0	457660	212
	SILVA (only NR);Bacteria;Acidobacteriota;Acidobacteriae;Terriglobales;Incertae Sedis;Incertae Sedis;	0	0	792	792	0	792	0	457660	212
	SILVA (only NR);Bacteria;Acidobacteriota;Acidobacteriae;Terriglobales;Koribacteraceae;	0	0	90	90	0	90	0	458362	212
	SILVA (only NR);Bacteria;Acidobacteriota;Acidobacteriae;Terriglobales;Koribacteraceae;Candidatus Koribacter;	0	0	90	90	0	90	0	458362	212
	SILVA (only NR);Bacteria;Acidobacteriota;Aminicenantia;	0	0	459	459	0	459	0	457993	212
	SILVA (only NR);Bacteria;Acidobacteriota;Aminicenantia;Aminicenantales;	0	0	459	459	0	459	0	457993	212
	SILVA (only NR);Bacteria;Acidobacteriota;Aminicenantia;Aminicenantales;Aminicenantaceae;	0	0	459	459	0	459	0	457993	212
	SILVA (only NR);Bacteria;Acidobacteriota;Aminicenantia;Aminicenantales;Aminicenantaceae;Aminicenans;	0	0	459	459	0	459	0	457993	212
	SILVA (only NR);Bacteria;Acidobacteriota;Blastocatellia;	0	0	1873	1873	0	1873	0	456579	212
	SILVA (only NR);Bacteria;Acidobacteriota;Blastocatellia;11-24;	0	0	292	292	0	292	0	458160	212
	SILVA (only NR);Bacteria;Acidobacteriota;Blastocatellia;11-24;Incertae Sedis;	0	0	292	292	0	292	0	458160	212
	SILVA (only NR);Bacteria;Acidobacteriota;Blastocatellia;11-24;Incertae Sedis;Incertae Sedis;	0	0	292	292	0	292	0	458160	212
	SILVA (only NR);Bacteria;Acidobacteriota;Blastocatellia;Blastocatellales;	0	0	647	647	0	647	0	457805	212
	SILVA (only NR);Bacteria;Acidobacteriota;Blastocatellia;Blastocatellales;Blastocatellaceae;	0	0	647	647	0	647	0	457805	212
	SILVA (only NR);Bacteria;Acidobacteriota;Blastocatellia;Blastocatellales;Blastocatellaceae;Aridibacter;	0	0	24	24	0	24	0	458428	212
	SILVA (only NR);Bacteria;Acidobacteriota;Blastocatellia;Blastocatellales;Blastocatellaceae;Blastocatella;	0	0	165	165	0	165	0	458287	212
	SILVA (only NR);Bacteria;Acidobacteriota;Blastocatellia;Blastocatellales;Blastocatellaceae;Incertae Sedis;	0	0	185	185	0	185	0	458267	212
	SILVA (only NR);Bacteria;Acidobacteriota;Blastocatellia;Blastocatellales;Blastocatellaceae;JGI 0001001-H03;	0	0	156	156	0	156	0	458296	212
	SILVA (only NR);Bacteria;Acidobacteriota;Blastocatellia;Blastocatellales;Blastocatellaceae;OLB17;	0	0	9	9	0	9	0	458443	212
	SILVA (only NR);Bacteria;Acidobacteriota;Blastocatellia;Blastocatellales;Blastocatellaceae;Stenotrophobacter;	0	0	104	104	0	104	0	458348	212
	SILVA (only NR);Bacteria;Acidobacteriota;Blastocatellia;Blastocatellales;Blastocatellaceae;Tellurimicrobium;	0	0	4	4	0	4	0	458448	212
	SILVA (only NR);Bacteria;Acidobacteriota;Blastocatellia;Chloracidobacteriales;	0	0	13	13	0	13	0	458439	212
	SILVA (only NR);Bacteria;Acidobacteriota;Blastocatellia;Chloracidobacteriales;Chloracidobacteriaceae;	0	0	13	13	0	13	0	458439	212
	SILVA (only NR);Bacteria;Acidobacteriota;Blastocatellia;Chloracidobacteriales;Chloracidobacteriaceae;Chloracidobacterium;	0	0	13	13	0	13	0	458439	212
	SILVA (only NR);Bacteria;Acidobacteriota;Blastocatellia;DS-100;	0	0	38	38	0	38	0	458414	212
	SILVA (only NR);Bacteria;Acidobacteriota;Blastocatellia;DS-100;Incertae Sedis;	0	0	38	38	0	38	0	458414	212
	SILVA (only NR);Bacteria;Acidobacteriota;Blastocatellia;DS-100;Incertae Sedis;Incertae Sedis;	0	0	38	38	0	38	0	458414	212
	SILVA (only NR);Bacteria;Acidobacteriota;Blastocatellia;Elev-16S-573;	0	0	36	36	0	36	0	458416	212
	SILVA (only NR);Bacteria;Acidobacteriota;Blastocatellia;Elev-16S-573;Incertae Sedis;	0	0	36	36	0	36	0	458416	212
	SILVA (only NR);Bacteria;Acidobacteriota;Blastocatellia;Elev-16S-573;Incertae Sedis;Incertae Sedis;	0	0	36	36	0	36	0	458416	212
	SILVA (only NR);Bacteria;Acidobacteriota;Blastocatellia;Pyrinomonadales;	0	0	847	847	0	847	0	457605	212
	SILVA (only NR);Bacteria;Acidobacteriota;Blastocatellia;Pyrinomonadales;Pyrinomonadaceae;	0	0	847	847	0	847	0	457605	212
	SILVA (only NR);Bacteria;Acidobacteriota;Blastocatellia;Pyrinomonadales;Pyrinomonadaceae;Arenimicrobium;	0	0	51	51	0	51	0	458401	212
	SILVA (only NR);Bacteria;Acidobacteriota;Blastocatellia;Pyrinomonadales;Pyrinomonadaceae;Brevitalea;	0	0	67	67	0	67	0	458385	212
	SILVA (only NR);Bacteria;Acidobacteriota;Blastocatellia;Pyrinomonadales;Pyrinomonadaceae;Incertae Sedis;	0	0	693	693	0	693	0	457759	212
	SILVA (only NR);Bacteria;Acidobacteriota;Blastocatellia;Pyrinomonadales;Pyrinomonadaceae;Pyrinomonas;	0	0	4	4	0	4	0	458448	212
	SILVA (only NR);Bacteria;Acidobacteriota;Blastocatellia;Pyrinomonadales;Pyrinomonadaceae;RB41;	0	0	32	32	0	32	0	458420	212
	SILVA (only NR);Bacteria;Acidobacteriota;FFCH5909;	0	0	4	4	0	4	0	458448	212
	SILVA (only NR);Bacteria;Acidobacteriota;FFCH5909;Incertae Sedis;	0	0	4	4	0	4	0	458448	212
	SILVA (only NR);Bacteria;Acidobacteriota;FFCH5909;Incertae Sedis;Incertae Sedis;	0	0	4	4	0	4	0	458448	212
	SILVA (only NR);Bacteria;Acidobacteriota;FFCH5909;Incertae Sedis;Incertae Sedis;Incertae Sedis;	0	0	4	4	0	4	0	458448	212
	SILVA (only NR);Bacteria;Acidobacteriota;GBS-L1-B05;	0	0	3	3	0	3	0	458449	212
	SILVA (only NR);Bacteria;Acidobacteriota;GBS-L1-B05;Incertae Sedis;	0	0	3	3	0	3	0	458449	212
	SILVA (only NR);Bacteria;Acidobacteriota;GBS-L1-B05;Incertae Sedis;Incertae Sedis;	0	0	3	3	0	3	0	458449	212
	SILVA (only NR);Bacteria;Acidobacteriota;GBS-L1-B05;Incertae Sedis;Incertae Sedis;Incertae Sedis;	0	0	3	3	0	3	0	458449	212
	SILVA (only NR);Bacteria;Acidobacteriota;Holophagae;	0	0	655	655	0	655	0	457797	212
	SILVA (only NR);Bacteria;Acidobacteriota;Holophagae;Acanthopleuribacterales;	0	0	34	34	0	34	0	458418	212
	SILVA (only NR);Bacteria;Acidobacteriota;Holophagae;Acanthopleuribacterales;Acanthopleuribacteraceae;	0	0	34	34	0	34	0	458418	212
	SILVA (only NR);Bacteria;Acidobacteriota;Holophagae;Acanthopleuribacterales;Acanthopleuribacteraceae;Acanthopleuribacter;	0	0	25	25	0	25	0	458427	212
	SILVA (only NR);Bacteria;Acidobacteriota;Holophagae;Acanthopleuribacterales;Acanthopleuribacteraceae;Thermotomaculum;	0	0	9	9	0	9	0	458443	212
	SILVA (only NR);Bacteria;Acidobacteriota;Holophagae;Holophagales;	0	0	184	184	0	184	0	458268	212
	SILVA (only NR);Bacteria;Acidobacteriota;Holophagae;Holophagales;Holophagaceae;	0	0	184	184	0	184	0	458268	212
	SILVA (only NR);Bacteria;Acidobacteriota;Holophagae;Holophagales;Holophagaceae;Geothrix;	0	0	50	50	0	50	0	458402	212
	SILVA (only NR);Bacteria;Acidobacteriota;Holophagae;Holophagales;Holophagaceae;Holophaga;	0	0	19	19	0	19	0	458433	212
	SILVA (only NR);Bacteria;Acidobacteriota;Holophagae;Holophagales;Holophagaceae;Incertae Sedis;	0	0	81	81	0	81	0	458371	212
	SILVA (only NR);Bacteria;Acidobacteriota;Holophagae;Holophagales;Holophagaceae;marine group;	0	0	34	34	0	34	0	458418	212
	SILVA (only NR);Bacteria;Acidobacteriota;Holophagae;Subgroup 7;	0	0	437	437	0	437	0	458015	212
	SILVA (only NR);Bacteria;Acidobacteriota;Holophagae;Subgroup 7;Incertae Sedis;	0	0	437	437	0	437	0	458015	212
	SILVA (only NR);Bacteria;Acidobacteriota;Holophagae;Subgroup 7;Incertae Sedis;Incertae Sedis;	0	0	437	437	0	437	0	458015	212
	SILVA (only NR);Bacteria;Acidobacteriota;Incertae Sedis;	0	0	3	3	0	3	0	458449	212
	SILVA (only NR);Bacteria;Acidobacteriota;Incertae Sedis;Incertae Sedis;	0	0	3	3	0	3	0	458449	212
	SILVA (only NR);Bacteria;Acidobacteriota;Incertae Sedis;Incertae Sedis;Incertae Sedis;	0	0	3	3	0	3	0	458449	212
	SILVA (only NR);Bacteria;Acidobacteriota;Incertae Sedis;Incertae Sedis;Incertae Sedis;Incertae Sedis;	0	0	3	3	0	3	0	458449	212
	SILVA (only NR);Bacteria;Acidobacteriota;ODP1230B23.02;	0	0	13	13	0	13	0	458439	212
	SILVA (only NR);Bacteria;Acidobacteriota;ODP1230B23.02;Incertae Sedis;	0	0	13	13	0	13	0	458439	212
	SILVA (only NR);Bacteria;Acidobacteriota;ODP1230B23.02;Incertae Sedis;Incertae Sedis;	0	0	13	13	0	13	0	458439	212
	SILVA (only NR);Bacteria;Acidobacteriota;ODP1230B23.02;Incertae Sedis;Incertae Sedis;Incertae Sedis;	0	0	13	13	0	13	0	458439	212
	SILVA (only NR);Bacteria;Acidobacteriota;Subgroup 11;	0	0	52	52	0	52	0	458400	212
	SILVA (only NR);Bacteria;Acidobacteriota;Subgroup 11;Incertae Sedis;	0	0	52	52	0	52	0	458400	212
	SILVA (only NR);Bacteria;Acidobacteriota;Subgroup 11;Incertae Sedis;Incertae Sedis;	0	0	52	52	0	52	0	458400	212
	SILVA (only NR);Bacteria;Acidobacteriota;Subgroup 11;Incertae Sedis;Incertae Sedis;Incertae Sedis;	0	0	52	52	0	52	0	458400	212
	SILVA (only NR);Bacteria;Acidobacteriota;Subgroup 18;	0	0	131	131	0	131	0	458321	212
	SILVA (only NR);Bacteria;Acidobacteriota;Subgroup 18;Incertae Sedis;	0	0	131	131	0	131	0	458321	212
	SILVA (only NR);Bacteria;Acidobacteriota;Subgroup 18;Incertae Sedis;Incertae Sedis;	0	0	131	131	0	131	0	458321	212
	SILVA (only NR);Bacteria;Acidobacteriota;Subgroup 18;Incertae Sedis;Incertae Sedis;Incertae Sedis;	0	0	131	131	0	131	0	458321	212
	SILVA (only NR);Bacteria;Acidobacteriota;Subgroup 19;	0	0	3	3	0	3	0	458449	212
	SILVA (only NR);Bacteria;Acidobacteriota;Subgroup 19;Incertae Sedis;	0	0	3	3	0	3	0	458449	212
	SILVA (only NR);Bacteria;Acidobacteriota;Subgroup 19;Incertae Sedis;Incertae Sedis;	0	0	3	3	0	3	0	458449	212
	SILVA (only NR);Bacteria;Acidobacteriota;Subgroup 19;Incertae Sedis;Incertae Sedis;Incertae Sedis;	0	0	3	3	0	3	0	458449	212
	SILVA (only NR);Bacteria;Acidobacteriota;Subgroup 20;	0	0	5	5	0	5	0	458447	212
	SILVA (only NR);Bacteria;Acidobacteriota;Subgroup 20;Incertae Sedis;	0	0	5	5	0	5	0	458447	212
	SILVA (only NR);Bacteria;Acidobacteriota;Subgroup 20;Incertae Sedis;Incertae Sedis;	0	0	5	5	0	5	0	458447	212
	SILVA (only NR);Bacteria;Acidobacteriota;Subgroup 20;Incertae Sedis;Incertae Sedis;Incertae Sedis;	0	0	5	5	0	5	0	458447	212
	SILVA (only NR);Bacteria;Acidobacteriota;Subgroup 21;	0	0	178	178	0	178	0	458274	212
	SILVA (only NR);Bacteria;Acidobacteriota;Subgroup 21;Incertae Sedis;	0	0	178	178	0	178	0	458274	212
	SILVA (only NR);Bacteria;Acidobacteriota;Subgroup 21;Incertae Sedis;Incertae Sedis;	0	0	178	178	0	178	0	458274	212
	SILVA (only NR);Bacteria;Acidobacteriota;Subgroup 21;Incertae Sedis;Incertae Sedis;Incertae Sedis;	0	0	178	178	0	178	0	458274	212
	SILVA (only NR);Bacteria;Acidobacteriota;Subgroup 22;	0	0	337	337	0	337	0	458115	212
	SILVA (only NR);Bacteria;Acidobacteriota;Subgroup 22;Incertae Sedis;	0	0	337	337	0	337	0	458115	212
	SILVA (only NR);Bacteria;Acidobacteriota;Subgroup 22;Incertae Sedis;Incertae Sedis;	0	0	337	337	0	337	0	458115	212
	SILVA (only NR);Bacteria;Acidobacteriota;Subgroup 22;Incertae Sedis;Incertae Sedis;Incertae Sedis;	0	0	337	337	0	337	0	458115	212
	SILVA (only NR);Bacteria;Acidobacteriota;Subgroup 25;	0	0	59	59	0	59	0	458393	212
	SILVA (only NR);Bacteria;Acidobacteriota;Subgroup 25;Incertae Sedis;	0	0	59	59	0	59	0	458393	212
	SILVA (only NR);Bacteria;Acidobacteriota;Subgroup 25;Incertae Sedis;Incertae Sedis;	0	0	59	59	0	59	0	458393	212
	SILVA (only NR);Bacteria;Acidobacteriota;Subgroup 25;Incertae Sedis;Incertae Sedis;Incertae Sedis;	0	0	59	59	0	59	0	458393	212
	SILVA (only NR);Bacteria;Acidobacteriota;Subgroup 26;	0	0	58	58	0	58	0	458394	212
	SILVA (only NR);Bacteria;Acidobacteriota;Subgroup 26;Incertae Sedis;	0	0	58	58	0	58	0	458394	212
	SILVA (only NR);Bacteria;Acidobacteriota;Subgroup 26;Incertae Sedis;Incertae Sedis;	0	0	58	58	0	58	0	458394	212
	SILVA (only NR);Bacteria;Acidobacteriota;Subgroup 26;Incertae Sedis;Incertae Sedis;Incertae Sedis;	0	0	58	58	0	58	0	458394	212
	SILVA (only NR);Bacteria;Acidobacteriota;Subgroup 5;	0	0	255	255	0	255	0	458197	212
	SILVA (only NR);Bacteria;Acidobacteriota;Subgroup 5;Incertae Sedis;	0	0	255	255	0	255	0	458197	212
	SILVA (only NR);Bacteria;Acidobacteriota;Subgroup 5;Incertae Sedis;Incertae Sedis;	0	0	255	255	0	255	0	458197	212
	SILVA (only NR);Bacteria;Acidobacteriota;Subgroup 5;Incertae Sedis;Incertae Sedis;Incertae Sedis;	0	0	255	255	0	255	0	458197	212
	SILVA (only NR);Bacteria;Acidobacteriota;Thermoanaerobaculia;	0	0	602	602	0	602	0	457850	212
	SILVA (only NR);Bacteria;Acidobacteriota;Thermoanaerobaculia;Thermoanaerobaculales;	0	0	602	602	0	602	0	457850	212
	SILVA (only NR);Bacteria;Acidobacteriota;Thermoanaerobaculia;Thermoanaerobaculales;Thermoanaerobaculaceae;	0	0	602	602	0	602	0	457850	212
	SILVA (only NR);Bacteria;Acidobacteriota;Thermoanaerobaculia;Thermoanaerobaculales;Thermoanaerobaculaceae;B276-D12;	0	0	3	3	0	3	0	458449	212
	SILVA (only NR);Bacteria;Acidobacteriota;Thermoanaerobaculia;Thermoanaerobaculales;Thermoanaerobaculaceae;Subgroup 10;	0	0	425	425	0	425	0	458027	212
	SILVA (only NR);Bacteria;Acidobacteriota;Thermoanaerobaculia;Thermoanaerobaculales;Thermoanaerobaculaceae;Subgroup 23;	0	0	129	129	0	129	0	458323	212
	SILVA (only NR);Bacteria;Acidobacteriota;Thermoanaerobaculia;Thermoanaerobaculales;Thermoanaerobaculaceae;TPD-58;	0	0	18	18	0	18	0	458434	212
	SILVA (only NR);Bacteria;Acidobacteriota;Thermoanaerobaculia;Thermoanaerobaculales;Thermoanaerobaculaceae;Thermoanaerobaculum;	0	0	27	27	0	27	0	458425	212
	SILVA (only NR);Bacteria;Acidobacteriota;Vicinamibacteria;	0	0	3118	3118	0	3118	0	455334	212
	SILVA (only NR);Bacteria;Acidobacteriota;Vicinamibacteria;11B-2;	0	0	3	3	0	3	0	458449	212
	SILVA (only NR);Bacteria;Acidobacteriota;Vicinamibacteria;11B-2;Incertae Sedis;	0	0	3	3	0	3	0	458449	212
	SILVA (only NR);Bacteria;Acidobacteriota;Vicinamibacteria;11B-2;Incertae Sedis;Incertae Sedis;	0	0	3	3	0	3	0	458449	212
	SILVA (only NR);Bacteria;Acidobacteriota;Vicinamibacteria;Subgroup 17;	0	0	227	227	0	227	0	458225	212
	SILVA (only NR);Bacteria;Acidobacteriota;Vicinamibacteria;Subgroup 17;Incertae Sedis;	0	0	227	227	0	227	0	458225	212
	SILVA (only NR);Bacteria;Acidobacteriota;Vicinamibacteria;Subgroup 17;Incertae Sedis;Incertae Sedis;	0	0	227	227	0	227	0	458225	212
	SILVA (only NR);Bacteria;Acidobacteriota;Vicinamibacteria;Subgroup 9;	0	0	130	130	0	130	0	458322	212
	SILVA (only NR);Bacteria;Acidobacteriota;Vicinamibacteria;Subgroup 9;Incertae Sedis;	0	0	130	130	0	130	0	458322	212
	SILVA (only NR);Bacteria;Acidobacteriota;Vicinamibacteria;Subgroup 9;Incertae Sedis;Incertae Sedis;	0	0	130	130	0	130	0	458322	212
	SILVA (only NR);Bacteria;Acidobacteriota;Vicinamibacteria;Vicinamibacterales;	0	0	2758	2758	0	2758	0	455694	212
	SILVA (only NR);Bacteria;Acidobacteriota;Vicinamibacteria;Vicinamibacterales;Incertae Sedis;	0	0	1702	1702	0	1702	0	456750	212
	SILVA (only NR);Bacteria;Acidobacteriota;Vicinamibacteria;Vicinamibacterales;Incertae Sedis;Incertae Sedis;	0	0	1702	1702	0	1702	0	456750	212
	SILVA (only NR);Bacteria;Acidobacteriota;Vicinamibacteria;Vicinamibacterales;Vicinamibacteraceae;	0	0	1056	1056	0	1056	0	457396	212
	SILVA (only NR);Bacteria;Acidobacteriota;Vicinamibacteria;Vicinamibacterales;Vicinamibacteraceae;Incertae Sedis;	0	0	975	975	0	975	0	457477	212
	SILVA (only NR);Bacteria;Acidobacteriota;Vicinamibacteria;Vicinamibacterales;Vicinamibacteraceae;Luteitalea;	0	0	57	57	0	57	0	458395	212
	SILVA (only NR);Bacteria;Acidobacteriota;Vicinamibacteria;Vicinamibacterales;Vicinamibacteraceae;Vicinamibacter;	0	0	24	24	0	24	0	458428	212
	SILVA (only NR);Bacteria;Acidobacteriota;c5LKS83;	0	0	11	11	0	11	0	458441	212
	SILVA (only NR);Bacteria;Acidobacteriota;c5LKS83;Incertae Sedis;	0	0	11	11	0	11	0	458441	212
	SILVA (only NR);Bacteria;Acidobacteriota;c5LKS83;Incertae Sedis;Incertae Sedis;	0	0	11	11	0	11	0	458441	212
	SILVA (only NR);Bacteria;Acidobacteriota;c5LKS83;Incertae Sedis;Incertae Sedis;Incertae Sedis;	0	0	11	11	0	11	0	458441	212
	SILVA (only NR);Bacteria;Acidobacteriota;d142;	0	0	17	17	0	17	0	458435	212
	SILVA (only NR);Bacteria;Acidobacteriota;d142;Incertae Sedis;	0	0	17	17	0	17	0	458435	212
	SILVA (only NR);Bacteria;Acidobacteriota;d142;Incertae Sedis;Incertae Sedis;	0	0	17	17	0	17	0	458435	212
	SILVA (only NR);Bacteria;Acidobacteriota;d142;Incertae Sedis;Incertae Sedis;Incertae Sedis;	0	0	17	17	0	17	0	458435	212
	SILVA (only NR);Bacteria;Actinomycetota;	0	0	36941	36941	0	36941	0	421511	212
	SILVA (only NR);Bacteria;Actinomycetota;Acidimicrobiia;	0	0	2771	2771	0	2771	0	455681	212
	SILVA (only NR);Bacteria;Actinomycetota;Acidimicrobiia;Acidimicrobiales;	0	0	607	607	0	607	0	457845	212
	SILVA (only NR);Bacteria;Actinomycetota;Acidimicrobiia;Acidimicrobiales;Acidimicrobiaceae;	0	0	607	607	0	607	0	457845	212
	SILVA (only NR);Bacteria;Actinomycetota;Acidimicrobiia;Acidimicrobiales;Acidimicrobiaceae;Acidiferrimicrobium;	0	0	321	321	0	321	0	458131	212
	SILVA (only NR);Bacteria;Actinomycetota;Acidimicrobiia;Acidimicrobiales;Acidimicrobiaceae;Acidimicrobium;	0	0	9	9	0	9	0	458443	212
	SILVA (only NR);Bacteria;Actinomycetota;Acidimicrobiia;Acidimicrobiales;Acidimicrobiaceae;Aciditerrimonas;	0	0	4	4	0	4	0	458448	212
	SILVA (only NR);Bacteria;Actinomycetota;Acidimicrobiia;Acidimicrobiales;Acidimicrobiaceae;Acidithrix;	0	0	13	13	0	13	0	458439	212
	SILVA (only NR);Bacteria;Actinomycetota;Acidimicrobiia;Acidimicrobiales;Acidimicrobiaceae;Ferrimicrobium;	0	0	9	9	0	9	0	458443	212
	SILVA (only NR);Bacteria;Actinomycetota;Acidimicrobiia;Acidimicrobiales;Acidimicrobiaceae;Ferrithrix;	0	0	16	16	0	16	0	458436	212
	SILVA (only NR);Bacteria;Actinomycetota;Acidimicrobiia;Acidimicrobiales;Acidimicrobiaceae;Incertae Sedis;	0	0	235	235	0	235	0	458217	212
	SILVA (only NR);Bacteria;Actinomycetota;Acidimicrobiia;Actinomarinales;	0	0	666	666	0	666	0	457786	212
	SILVA (only NR);Bacteria;Actinomycetota;Acidimicrobiia;Actinomarinales;Actinomarinaceae;	0	0	178	178	0	178	0	458274	212
	SILVA (only NR);Bacteria;Actinomycetota;Acidimicrobiia;Actinomarinales;Actinomarinaceae;Candidatus Actinomarina;	0	0	178	178	0	178	0	458274	212
	SILVA (only NR);Bacteria;Actinomycetota;Acidimicrobiia;Actinomarinales;Incertae Sedis;	0	0	488	488	0	488	0	457964	212
	SILVA (only NR);Bacteria;Actinomycetota;Acidimicrobiia;Actinomarinales;Incertae Sedis;Incertae Sedis;	0	0	488	488	0	488	0	457964	212
	SILVA (only NR);Bacteria;Actinomycetota;Acidimicrobiia;Incertae Sedis;	0	0	2	2	0	2	0	458450	212
	SILVA (only NR);Bacteria;Actinomycetota;Acidimicrobiia;Incertae Sedis;Incertae Sedis;	0	0	2	2	0	2	0	458450	212
	SILVA (only NR);Bacteria;Actinomycetota;Acidimicrobiia;Incertae Sedis;Incertae Sedis;Incertae Sedis;	0	0	2	2	0	2	0	458450	212
	SILVA (only NR);Bacteria;Actinomycetota;Acidimicrobiia;Microtrichales;	0	0	1496	1496	0	1496	0	456956	212
	SILVA (only NR);Bacteria;Actinomycetota;Acidimicrobiia;Microtrichales;Iamiaceae;	0	0	144	144	0	144	0	458308	212
	SILVA (only NR);Bacteria;Actinomycetota;Acidimicrobiia;Microtrichales;Iamiaceae;Aquihabitans;	0	0	67	67	0	67	0	458385	212
	SILVA (only NR);Bacteria;Actinomycetota;Acidimicrobiia;Microtrichales;Iamiaceae;Iamia;	0	0	77	77	0	77	0	458375	212
	SILVA (only NR);Bacteria;Actinomycetota;Acidimicrobiia;Microtrichales;Ilumatobacteraceae;	0	0	546	546	0	546	0	457906	212
	SILVA (only NR);Bacteria;Actinomycetota;Acidimicrobiia;Microtrichales;Ilumatobacteraceae;CL500-29 marine group;	0	0	256	256	0	256	0	458196	212
	SILVA (only NR);Bacteria;Actinomycetota;Acidimicrobiia;Microtrichales;Ilumatobacteraceae;Desertimonas;	0	0	61	61	0	61	0	458391	212
	SILVA (only NR);Bacteria;Actinomycetota;Acidimicrobiia;Microtrichales;Ilumatobacteraceae;Ilumatobacter;	0	0	96	96	0	96	0	458356	212
	SILVA (only NR);Bacteria;Actinomycetota;Acidimicrobiia;Microtrichales;Ilumatobacteraceae;Incertae Sedis;	0	0	133	133	0	133	0	458319	212
	SILVA (only NR);Bacteria;Actinomycetota;Acidimicrobiia;Microtrichales;Incertae Sedis;	0	0	285	285	0	285	0	458167	212
	SILVA (only NR);Bacteria;Actinomycetota;Acidimicrobiia;Microtrichales;Incertae Sedis;Incertae Sedis;	0	0	285	285	0	285	0	458167	212
	SILVA (only NR);Bacteria;Actinomycetota;Acidimicrobiia;Microtrichales;Microtrichaceae;	0	0	521	521	0	521	0	457931	212
	SILVA (only NR);Bacteria;Actinomycetota;Acidimicrobiia;Microtrichales;Microtrichaceae;Candidatus Microthrix;	0	0	35	35	0	35	0	458417	212
	SILVA (only NR);Bacteria;Actinomycetota;Acidimicrobiia;Microtrichales;Microtrichaceae;IMCC26207;	0	0	44	44	0	44	0	458408	212
	SILVA (only NR);Bacteria;Actinomycetota;Acidimicrobiia;Microtrichales;Microtrichaceae;Incertae Sedis;	0	0	135	135	0	135	0	458317	212
	SILVA (only NR);Bacteria;Actinomycetota;Acidimicrobiia;Microtrichales;Microtrichaceae;Sva0996 marine group;	0	0	307	307	0	307	0	458145	212
	SILVA (only NR);Bacteria;Actinomycetota;Actinobacteria;	0	0	30682	30682	0	30682	0	427770	212
	SILVA (only NR);Bacteria;Actinomycetota;Actinobacteria;0319-7L14;	0	0	35	35	0	35	0	458417	212
	SILVA (only NR);Bacteria;Actinomycetota;Actinobacteria;0319-7L14;Incertae Sedis;	0	0	35	35	0	35	0	458417	212
	SILVA (only NR);Bacteria;Actinomycetota;Actinobacteria;0319-7L14;Incertae Sedis;Incertae Sedis;	0	0	35	35	0	35	0	458417	212
	SILVA (only NR);Bacteria;Actinomycetota;Actinobacteria;Actinomycetales;	0	0	942	942	0	942	0	457510	212
	SILVA (only NR);Bacteria;Actinomycetota;Actinobacteria;Actinomycetales;Actinomycetaceae;	0	0	918	918	0	918	0	457534	212
	SILVA (only NR);Bacteria;Actinomycetota;Actinobacteria;Actinomycetales;Actinomycetaceae;Actinobaculum;	0	0	2	2	0	2	0	458450	212
	SILVA (only NR);Bacteria;Actinomycetota;Actinobacteria;Actinomycetales;Actinomycetaceae;Actinomyces;	0	0	516	516	0	516	0	457936	212
	SILVA (only NR);Bacteria;Actinomycetota;Actinobacteria;Actinomycetales;Actinomycetaceae;Actinotignum;	0	0	16	16	0	16	0	458436	212
	SILVA (only NR);Bacteria;Actinomycetota;Actinobacteria;Actinomycetales;Actinomycetaceae;Arcanobacterium;	0	0	30	30	0	30	0	458422	212
	SILVA (only NR);Bacteria;Actinomycetota;Actinobacteria;Actinomycetales;Actinomycetaceae;Boudabousia;	0	0	5	5	0	5	0	458447	212
	SILVA (only NR);Bacteria;Actinomycetota;Actinobacteria;Actinomycetales;Actinomycetaceae;Bowdeniella;	0	0	5	5	0	5	0	458447	212
	SILVA (only NR);Bacteria;Actinomycetota;Actinobacteria;Actinomycetales;Actinomycetaceae;Buchananella;	0	0	3	3	0	3	0	458449	212
	SILVA (only NR);Bacteria;Actinomycetota;Actinobacteria;Actinomycetales;Actinomycetaceae;F0332;	0	0	49	49	0	49	0	458403	212
	SILVA (only NR);Bacteria;Actinomycetota;Actinobacteria;Actinomycetales;Actinomycetaceae;Flaviflexus;	0	0	13	13	0	13	0	458439	212
	SILVA (only NR);Bacteria;Actinomycetota;Actinobacteria;Actinomycetales;Actinomycetaceae;Gleimia;	0	0	14	14	0	14	0	458438	212
	SILVA (only NR);Bacteria;Actinomycetota;Actinobacteria;Actinomycetales;Actinomycetaceae;Incertae Sedis;	0	0	16	16	0	16	0	458436	212
	SILVA (only NR);Bacteria;Actinomycetota;Actinobacteria;Actinomycetales;Actinomycetaceae;Mobiluncus;	0	0	34	34	0	34	0	458418	212
	SILVA (only NR);Bacteria;Actinomycetota;Actinobacteria;Actinomycetales;Actinomycetaceae;Pauljensenia;	0	0	1	1	0	1	0	458451	212
	SILVA (only NR);Bacteria;Actinomycetota;Actinobacteria;Actinomycetales;Actinomycetaceae;Schaalia;	0	0	141	141	0	141	0	458311	212
	SILVA (only NR);Bacteria;Actinomycetota;Actinobacteria;Actinomycetales;Actinomycetaceae;Trueperella;	0	0	30	30	0	30	0	458422	212
	SILVA (only NR);Bacteria;Actinomycetota;Actinobacteria;Actinomycetales;Actinomycetaceae;Varibaculum;	0	0	37	37	0	37	0	458415	212
	SILVA (only NR);Bacteria;Actinomycetota;Actinobacteria;Actinomycetales;Actinomycetaceae;Winkia;	0	0	6	6	0	6	0	458446	212
	SILVA (only NR);Bacteria;Actinomycetota;Actinobacteria;Actinomycetales;Actinomycetales Incertae Sedis;	0	0	23	23	0	23	0	458429	212
	SILVA (only NR);Bacteria;Actinomycetota;Actinobacteria;Actinomycetales;Actinomycetales Incertae Sedis;Candidatus Ancillula;	0	0	23	23	0	23	0	458429	212
	SILVA (only NR);Bacteria;Actinomycetota;Actinobacteria;Actinomycetales;Incertae Sedis;	0	0	1	1	0	1	0	458451	212
	SILVA (only NR);Bacteria;Actinomycetota;Actinobacteria;Actinomycetales;Incertae Sedis;Incertae Sedis;	0	0	1	1	0	1	0	458451	212
	SILVA (only NR);Bacteria;Actinomycetota;Actinobacteria;Bifidobacteriales;	0	0	505	505	0	505	0	457947	212
	SILVA (only NR);Bacteria;Actinomycetota;Actinobacteria;Bifidobacteriales;Bifidobacteriaceae;	0	0	505	505	0	505	0	457947	212
	SILVA (only NR);Bacteria;Actinomycetota;Actinobacteria;Bifidobacteriales;Bifidobacteriaceae;Aeriscardovia;	0	0	5	5	0	5	0	458447	212
	SILVA (only NR);Bacteria;Actinomycetota;Actinobacteria;Bifidobacteriales;Bifidobacteriaceae;Alloscardovia;	0	0	16	16	0	16	0	458436	212
	SILVA (only NR);Bacteria;Actinomycetota;Actinobacteria;Bifidobacteriales;Bifidobacteriaceae;Bifidobacterium;	0	0	449	449	0	449	0	458003	212
	SILVA (only NR);Bacteria;Actinomycetota;Actinobacteria;Bifidobacteriales;Bifidobacteriaceae;Bombiscardovia;	0	0	3	3	0	3	0	458449	212
	SILVA (only NR);Bacteria;Actinomycetota;Actinobacteria;Bifidobacteriales;Bifidobacteriaceae;Galliscardovia;	0	0	1	1	0	1	0	458451	212
	SILVA (only NR);Bacteria;Actinomycetota;Actinobacteria;Bifidobacteriales;Bifidobacteriaceae;Gardnerella;	0	0	15	15	0	15	0	458437	212
	SILVA (only NR);Bacteria;Actinomycetota;Actinobacteria;Bifidobacteriales;Bifidobacteriaceae;Incertae Sedis;	0	0	3	3	0	3	0	458449	212
	SILVA (only NR);Bacteria;Actinomycetota;Actinobacteria;Bifidobacteriales;Bifidobacteriaceae;Neoscardovia;	0	0	1	1	0	1	0	458451	212
	SILVA (only NR);Bacteria;Actinomycetota;Actinobacteria;Bifidobacteriales;Bifidobacteriaceae;Parascardovia;	0	0	4	4	0	4	0	458448	212
	SILVA (only NR);Bacteria;Actinomycetota;Actinobacteria;Bifidobacteriales;Bifidobacteriaceae;Pseudoscardovia;	0	0	3	3	0	3	0	458449	212
	SILVA (only NR);Bacteria;Actinomycetota;Actinobacteria;Bifidobacteriales;Bifidobacteriaceae;Scardovia;	0	0	5	5	0	5	0	458447	212
	SILVA (only NR);Bacteria;Actinomycetota;Actinobacteria;Catenulisporales;	0	0	36	36	0	36	0	458416	212
	SILVA (only NR);Bacteria;Actinomycetota;Actinobacteria;Catenulisporales;Actinospicaceae;	0	0	26	26	0	26	0	458426	212
	SILVA (only NR);Bacteria;Actinomycetota;Actinobacteria;Catenulisporales;Actinospicaceae;Actinocrinis;	0	0	5	5	0	5	0	458447	212
	SILVA (only NR);Bacteria;Actinomycetota;Actinobacteria;Catenulisporales;Actinospicaceae;Actinospica;	0	0	16	16	0	16	0	458436	212
	SILVA (only NR);Bacteria;Actinomycetota;Actinobacteria;Catenulisporales;Actinospicaceae;Incertae Sedis;	0	0	5	5	0	5	0	458447	212
	SILVA (only NR);Bacteria;Actinomycetota;Actinobacteria;Catenulisporales;Catenulisporaceae;	0	0	10	10	0	10	0	458442	212
	SILVA (only NR);Bacteria;Actinomycetota;Actinobacteria;Catenulisporales;Catenulisporaceae;Catenulispora;	0	0	10	10	0	10	0	458442	212
	SILVA (only NR);Bacteria;Actinomycetota;Actinobacteria;Elev-16S-976;	0	0	4	4	0	4	0	458448	212
	SILVA (only NR);Bacteria;Actinomycetota;Actinobacteria;Elev-16S-976;Incertae Sedis;	0	0	4	4	0	4	0	458448	212
	SILVA (only NR);Bacteria;Actinomycetota;Actinobacteria;Elev-16S-976;Incertae Sedis;Incertae Sedis;	0	0	4	4	0	4	0	458448	212
	SILVA (only NR);Bacteria;Actinomycetota;Actinobacteria;Euzebyales;	0	0	111	111	0	111	0	458341	212
	SILVA (only NR);Bacteria;Actinomycetota;Actinobacteria;Euzebyales;Euzebyaceae;	0	0	111	111	0	111	0	458341	212
	SILVA (only NR);Bacteria;Actinomycetota;Actinobacteria;Euzebyales;Euzebyaceae;Egibacter;	0	0	4	4	0	4	0	458448	212
	SILVA (only NR);Bacteria;Actinomycetota;Actinobacteria;Euzebyales;Euzebyaceae;Euzebya;	0	0	8	8	0	8	0	458444	212
	SILVA (only NR);Bacteria;Actinomycetota;Actinobacteria;Euzebyales;Euzebyaceae;Incertae Sedis;	0	0	99	99	0	99	0	458353	212
	SILVA (only NR);Bacteria;Actinomycetota;Actinobacteria;FFCH16263;	0	0	3	3	0	3	0	458449	212
	SILVA (only NR);Bacteria;Actinomycetota;Actinobacteria;FFCH16263;Incertae Sedis;	0	0	3	3	0	3	0	458449	212
	SILVA (only NR);Bacteria;Actinomycetota;Actinobacteria;FFCH16263;Incertae Sedis;Incertae Sedis;	0	0	3	3	0	3	0	458449	212
	SILVA (only NR);Bacteria;Actinomycetota;Actinobacteria;Frankiales;	0	0	1118	1118	0	1118	0	457334	212
	SILVA (only NR);Bacteria;Actinomycetota;Actinobacteria;Frankiales;Acidothermaceae;	0	0	97	97	0	97	0	458355	212
	SILVA (only NR);Bacteria;Actinomycetota;Actinobacteria;Frankiales;Acidothermaceae;Acidothermus;	0	0	97	97	0	97	0	458355	212
	SILVA (only NR);Bacteria;Actinomycetota;Actinobacteria;Frankiales;Cryptosporangiaceae;	0	0	17	17	0	17	0	458435	212
	SILVA (only NR);Bacteria;Actinomycetota;Actinobacteria;Frankiales;Cryptosporangiaceae;Cryptosporangium;	0	0	15	15	0	15	0	458437	212
	SILVA (only NR);Bacteria;Actinomycetota;Actinobacteria;Frankiales;Cryptosporangiaceae;Fodinicola;	0	0	2	2	0	2	0	458450	212
	SILVA (only NR);Bacteria;Actinomycetota;Actinobacteria;Frankiales;Frankiaceae;	0	0	140	140	0	140	0	458312	212
	SILVA (only NR);Bacteria;Actinomycetota;Actinobacteria;Frankiales;Frankiaceae;Frankia;	0	0	46	46	0	46	0	458406	212
	SILVA (only NR);Bacteria;Actinomycetota;Actinobacteria;Frankiales;Frankiaceae;Jatrophihabitans;	0	0	94	94	0	94	0	458358	212
	SILVA (only NR);Bacteria;Actinomycetota;Actinobacteria;Frankiales;Geodermatophilaceae;	0	0	239	239	0	239	0	458213	212
	SILVA (only NR);Bacteria;Actinomycetota;Actinobacteria;Frankiales;Geodermatophilaceae;Antricoccus;	0	0	3	3	0	3	0	458449	212
	SILVA (only NR);Bacteria;Actinomycetota;Actinobacteria;Frankiales;Geodermatophilaceae;Blastococcus;	0	0	103	103	0	103	0	458349	212
	SILVA (only NR);Bacteria;Actinomycetota;Actinobacteria;Frankiales;Geodermatophilaceae;Cumulibacter;	0	0	8	8	0	8	0	458444	212
	SILVA (only NR);Bacteria;Actinomycetota;Actinobacteria;Frankiales;Geodermatophilaceae;Epidermidibacterium;	0	0	1	1	0	1	0	458451	212
	SILVA (only NR);Bacteria;Actinomycetota;Actinobacteria;Frankiales;Geodermatophilaceae;Geodermatophilus;	0	0	64	64	0	64	0	458388	212
	SILVA (only NR);Bacteria;Actinomycetota;Actinobacteria;Frankiales;Geodermatophilaceae;Incertae Sedis;	0	0	2	2	0	2	0	458450	212
	SILVA (only NR);Bacteria;Actinomycetota;Actinobacteria;Frankiales;Geodermatophilaceae;Klenkia;	0	0	14	14	0	14	0	458438	212
	SILVA (only NR);Bacteria;Actinomycetota;Actinobacteria;Frankiales;Geodermatophilaceae;Modestobacter;	0	0	44	44	0	44	0	458408	212
	SILVA (only NR);Bacteria;Actinomycetota;Actinobacteria;Frankiales;Incertae Sedis;	0	0	121	121	0	121	0	458331	212
	SILVA (only NR);Bacteria;Actinomycetota;Actinobacteria;Frankiales;Incertae Sedis;Incertae Sedis;	0	0	121	121	0	121	0	458331	212
	SILVA (only NR);Bacteria;Actinomycetota;Actinobacteria;Frankiales;Nakamurellaceae;	0	0	84	84	0	84	0	458368	212
	SILVA (only NR);Bacteria;Actinomycetota;Actinobacteria;Frankiales;Nakamurellaceae;Nakamurella;	0	0	76	76	0	76	0	458376	212
	SILVA (only NR);Bacteria;Actinomycetota;Actinobacteria;Frankiales;Nakamurellaceae;Vallicoccus;	0	0	8	8	0	8	0	458444	212
	SILVA (only NR);Bacteria;Actinomycetota;Actinobacteria;Frankiales;Sporichthyaceae;	0	0	420	420	0	420	0	458032	212
	SILVA (only NR);Bacteria;Actinomycetota;Actinobacteria;Frankiales;Sporichthyaceae;Candidatus Planktophila;	0	0	21	21	0	21	0	458431	212
	SILVA (only NR);Bacteria;Actinomycetota;Actinobacteria;Frankiales;Sporichthyaceae;Incertae Sedis;	0	0	49	49	0	49	0	458403	212
	SILVA (only NR);Bacteria;Actinomycetota;Actinobacteria;Frankiales;Sporichthyaceae;Longivirga;	0	0	8	8	0	8	0	458444	212
	SILVA (only NR);Bacteria;Actinomycetota;Actinobacteria;Frankiales;Sporichthyaceae;Sporichthya;	0	0	13	13	0	13	0	458439	212
	SILVA (only NR);Bacteria;Actinomycetota;Actinobacteria;Frankiales;Sporichthyaceae;hgcI clade;	0	0	329	329	0	329	0	458123	212
	SILVA (only NR);Bacteria;Actinomycetota;Actinobacteria;Glycomycetales;	0	0	83	83	0	83	0	458369	212
	SILVA (only NR);Bacteria;Actinomycetota;Actinobacteria;Glycomycetales;Glycomycetaceae;	0	0	83	83	0	83	0	458369	212
	SILVA (only NR);Bacteria;Actinomycetota;Actinobacteria;Glycomycetales;Glycomycetaceae;Glycomyces;	0	0	71	71	0	71	0	458381	212
	SILVA (only NR);Bacteria;Actinomycetota;Actinobacteria;Glycomycetales;Glycomycetaceae;Haloglycomyces;	0	0	1	1	0	1	0	458451	212
	SILVA (only NR);Bacteria;Actinomycetota;Actinobacteria;Glycomycetales;Glycomycetaceae;Incertae Sedis;	0	0	7	7	0	7	0	458445	212
	SILVA (only NR);Bacteria;Actinomycetota;Actinobacteria;Glycomycetales;Glycomycetaceae;Natronoglycomyces;	0	0	1	1	0	1	0	458451	212
	SILVA (only NR);Bacteria;Actinomycetota;Actinobacteria;Glycomycetales;Glycomycetaceae;Salilacibacter;	0	0	2	2	0	2	0	458450	212
	SILVA (only NR);Bacteria;Actinomycetota;Actinobacteria;Glycomycetales;Glycomycetaceae;Salininema;	0	0	1	1	0	1	0	458451	212
	SILVA (only NR);Bacteria;Actinomycetota;Actinobacteria;Incertae Sedis;	0	0	16	16	0	16	0	458436	212
	SILVA (only NR);Bacteria;Actinomycetota;Actinobacteria;Incertae Sedis;Incertae Sedis;	0	0	16	16	0	16	0	458436	212
	SILVA (only NR);Bacteria;Actinomycetota;Actinobacteria;Incertae Sedis;Incertae Sedis;Incertae Sedis;	0	0	16	16	0	16	0	458436	212
	SILVA (only NR);Bacteria;Actinomycetota;Actinobacteria;KIST-JJY010;	0	0	5	5	0	5	0	458447	212
	SILVA (only NR);Bacteria;Actinomycetota;Actinobacteria;KIST-JJY010;Incertae Sedis;	0	0	5	5	0	5	0	458447	212
	SILVA (only NR);Bacteria;Actinomycetota;Actinobacteria;KIST-JJY010;Incertae Sedis;Incertae Sedis;	0	0	5	5	0	5	0	458447	212
	SILVA (only NR);Bacteria;Actinomycetota;Actinobacteria;Kineosporiales;	0	0	140	140	0	140	0	458312	212
	SILVA (only NR);Bacteria;Actinomycetota;Actinobacteria;Kineosporiales;Kineosporiaceae;	0	0	140	140	0	140	0	458312	212
	SILVA (only NR);Bacteria;Actinomycetota;Actinobacteria;Kineosporiales;Kineosporiaceae;Angustibacter;	0	0	16	16	0	16	0	458436	212
	SILVA (only NR);Bacteria;Actinomycetota;Actinobacteria;Kineosporiales;Kineosporiaceae;Incertae Sedis;	0	0	12	12	0	12	0	458440	212
	SILVA (only NR);Bacteria;Actinomycetota;Actinobacteria;Kineosporiales;Kineosporiaceae;Kineococcus;	0	0	41	41	0	41	0	458411	212
	SILVA (only NR);Bacteria;Actinomycetota;Actinobacteria;Kineosporiales;Kineosporiaceae;Kineosporia;	0	0	29	29	0	29	0	458423	212
	SILVA (only NR);Bacteria;Actinomycetota;Actinobacteria;Kineosporiales;Kineosporiaceae;Pseudokineococcus;	0	0	5	5	0	5	0	458447	212
	SILVA (only NR);Bacteria;Actinomycetota;Actinobacteria;Kineosporiales;Kineosporiaceae;Quadrisphaera;	0	0	20	20	0	20	0	458432	212
	SILVA (only NR);Bacteria;Actinomycetota;Actinobacteria;Kineosporiales;Kineosporiaceae;Thalassiella;	0	0	17	17	0	17	0	458435	212
	SILVA (only NR);Bacteria;Actinomycetota;Actinobacteria;Kitasatosporales;	0	0	6216	6216	0	6216	0	452236	212
	SILVA (only NR);Bacteria;Actinomycetota;Actinobacteria;Kitasatosporales;Streptomycetaceae;	0	0	6216	6216	0	6216	0	452236	212
	SILVA (only NR);Bacteria;Actinomycetota;Actinobacteria;Kitasatosporales;Streptomycetaceae;Allostreptomyces;	0	0	3	3	0	3	0	458449	212
	SILVA (only NR);Bacteria;Actinomycetota;Actinobacteria;Kitasatosporales;Streptomycetaceae;E1B-B3-114;	0	0	2	2	0	2	0	458450	212
	SILVA (only NR);Bacteria;Actinomycetota;Actinobacteria;Kitasatosporales;Streptomycetaceae;Embleya;	0	0	8	8	0	8	0	458444	212
	SILVA (only NR);Bacteria;Actinomycetota;Actinobacteria;Kitasatosporales;Streptomycetaceae;Kitasatospora;	0	0	168	168	0	168	0	458284	212
	SILVA (only NR);Bacteria;Actinomycetota;Actinobacteria;Kitasatosporales;Streptomycetaceae;Peterkaempfera;	0	0	11	11	0	11	0	458441	212
	SILVA (only NR);Bacteria;Actinomycetota;Actinobacteria;Kitasatosporales;Streptomycetaceae;Streptacidiphilus;	0	0	31	31	0	31	0	458421	212
	SILVA (only NR);Bacteria;Actinomycetota;Actinobacteria;Kitasatosporales;Streptomycetaceae;Streptantibioticus;	0	0	2	2	0	2	0	458450	212
	SILVA (only NR);Bacteria;Actinomycetota;Actinobacteria;Kitasatosporales;Streptomycetaceae;Streptomyces;	0	0	5969	5969	0	5969	0	452483	212
	SILVA (only NR);Bacteria;Actinomycetota;Actinobacteria;Kitasatosporales;Streptomycetaceae;Wenjunlia;	0	0	10	10	0	10	0	458442	212
	SILVA (only NR);Bacteria;Actinomycetota;Actinobacteria;Kitasatosporales;Streptomycetaceae;Yinghuangia;	0	0	12	12	0	12	0	458440	212
	SILVA (only NR);Bacteria;Actinomycetota;Actinobacteria;Micrococcales;	0	0	7474	7474	0	7474	0	450978	212
	SILVA (only NR);Bacteria;Actinomycetota;Actinobacteria;Micrococcales;AKAU3644;	0	0	4	4	0	4	0	458448	212
	SILVA (only NR);Bacteria;Actinomycetota;Actinobacteria;Micrococcales;AKAU3644;Incertae Sedis;	0	0	4	4	0	4	0	458448	212
	SILVA (only NR);Bacteria;Actinomycetota;Actinobacteria;Micrococcales;Beutenbergiaceae;	0	0	14	14	0	14	0	458438	212
	SILVA (only NR);Bacteria;Actinomycetota;Actinobacteria;Micrococcales;Beutenbergiaceae;Beutenbergia;	0	0	2	2	0	2	0	458450	212
	SILVA (only NR);Bacteria;Actinomycetota;Actinobacteria;Micrococcales;Beutenbergiaceae;Incertae Sedis;	0	0	1	1	0	1	0	458451	212
	SILVA (only NR);Bacteria;Actinomycetota;Actinobacteria;Micrococcales;Beutenbergiaceae;Litorihabitans;	0	0	1	1	0	1	0	458451	212
	SILVA (only NR);Bacteria;Actinomycetota;Actinobacteria;Micrococcales;Beutenbergiaceae;Miniimonas;	0	0	2	2	0	2	0	458450	212
	SILVA (only NR);Bacteria;Actinomycetota;Actinobacteria;Micrococcales;Beutenbergiaceae;Salana;	0	0	5	5	0	5	0	458447	212
	SILVA (only NR);Bacteria;Actinomycetota;Actinobacteria;Micrococcales;Beutenbergiaceae;Serinibacter;	0	0	3	3	0	3	0	458449	212
	SILVA (only NR);Bacteria;Actinomycetota;Actinobacteria;Micrococcales;Bogoriellaceae;	0	0	56	56	0	56	0	458396	212
	SILVA (only NR);Bacteria;Actinomycetota;Actinobacteria;Micrococcales;Bogoriellaceae;Bogoriella;	0	0	7	7	0	7	0	458445	212
	SILVA (only NR);Bacteria;Actinomycetota;Actinobacteria;Micrococcales;Bogoriellaceae;Georgenia;	0	0	49	49	0	49	0	458403	212
	SILVA (only NR);Bacteria;Actinomycetota;Actinobacteria;Micrococcales;Brevibacteriaceae;	0	0	258	258	0	258	0	458194	212
	SILVA (only NR);Bacteria;Actinomycetota;Actinobacteria;Micrococcales;Brevibacteriaceae;Brevibacterium;	0	0	255	255	0	255	0	458197	212
	SILVA (only NR);Bacteria;Actinomycetota;Actinobacteria;Micrococcales;Brevibacteriaceae;Sediminivirga;	0	0	1	1	0	1	0	458451	212
	SILVA (only NR);Bacteria;Actinomycetota;Actinobacteria;Micrococcales;Brevibacteriaceae;Spelaeicoccus;	0	0	2	2	0	2	0	458450	212
	SILVA (only NR);Bacteria;Actinomycetota;Actinobacteria;Micrococcales;Cellulomonadaceae;	0	0	230	230	0	230	0	458222	212
	SILVA (only NR);Bacteria;Actinomycetota;Actinobacteria;Micrococcales;Cellulomonadaceae;Actinotalea;	0	0	26	26	0	26	0	458426	212
	SILVA (only NR);Bacteria;Actinomycetota;Actinobacteria;Micrococcales;Cellulomonadaceae;Cellulomonas;	0	0	154	154	0	154	0	458298	212
	SILVA (only NR);Bacteria;Actinomycetota;Actinobacteria;Micrococcales;Cellulomonadaceae;Incertae Sedis;	0	0	1	1	0	1	0	458451	212
	SILVA (only NR);Bacteria;Actinomycetota;Actinobacteria;Micrococcales;Cellulomonadaceae;Oerskovia;	0	0	22	22	0	22	0	458430	212
	SILVA (only NR);Bacteria;Actinomycetota;Actinobacteria;Micrococcales;Cellulomonadaceae;Paraoerskovia;	0	0	9	9	0	9	0	458443	212
	SILVA (only NR);Bacteria;Actinomycetota;Actinobacteria;Micrococcales;Cellulomonadaceae;Pseudactinotalea;	0	0	13	13	0	13	0	458439	212
	SILVA (only NR);Bacteria;Actinomycetota;Actinobacteria;Micrococcales;Cellulomonadaceae;Sediminihabitans;	0	0	1	1	0	1	0	458451	212
	SILVA (only NR);Bacteria;Actinomycetota;Actinobacteria;Micrococcales;Cellulomonadaceae;Tropheryma;	0	0	3	3	0	3	0	458449	212
	SILVA (only NR);Bacteria;Actinomycetota;Actinobacteria;Micrococcales;Cellulomonadaceae;Tropicihabitans;	0	0	1	1	0	1	0	458451	212
	SILVA (only NR);Bacteria;Actinomycetota;Actinobacteria;Micrococcales;Demequinaceae;	0	0	62	62	0	62	0	458390	212
	SILVA (only NR);Bacteria;Actinomycetota;Actinobacteria;Micrococcales;Demequinaceae;Demequina;	0	0	57	57	0	57	0	458395	212
	SILVA (only NR);Bacteria;Actinomycetota;Actinobacteria;Micrococcales;Demequinaceae;Incertae Sedis;	0	0	5	5	0	5	0	458447	212
	SILVA (only NR);Bacteria;Actinomycetota;Actinobacteria;Micrococcales;Dermabacteraceae;	0	0	188	188	0	188	0	458264	212
	SILVA (only NR);Bacteria;Actinomycetota;Actinobacteria;Micrococcales;Dermabacteraceae;Brachybacterium;	0	0	148	148	0	148	0	458304	212
	SILVA (only NR);Bacteria;Actinomycetota;Actinobacteria;Micrococcales;Dermabacteraceae;Dermabacter;	0	0	21	21	0	21	0	458431	212
	SILVA (only NR);Bacteria;Actinomycetota;Actinobacteria;Micrococcales;Dermabacteraceae;Devriesea;	0	0	2	2	0	2	0	458450	212
	SILVA (only NR);Bacteria;Actinomycetota;Actinobacteria;Micrococcales;Dermabacteraceae;Helcobacillus;	0	0	13	13	0	13	0	458439	212
	SILVA (only NR);Bacteria;Actinomycetota;Actinobacteria;Micrococcales;Dermabacteraceae;Incertae Sedis;	0	0	4	4	0	4	0	458448	212
	SILVA (only NR);Bacteria;Actinomycetota;Actinobacteria;Micrococcales;Dermacoccaceae;	0	0	70	70	0	70	0	458382	212
	SILVA (only NR);Bacteria;Actinomycetota;Actinobacteria;Micrococcales;Dermacoccaceae;Allobranchiibius;	0	0	3	3	0	3	0	458449	212
	SILVA (only NR);Bacteria;Actinomycetota;Actinobacteria;Micrococcales;Dermacoccaceae;Barrientosiimonas;	0	0	3	3	0	3	0	458449	212
	SILVA (only NR);Bacteria;Actinomycetota;Actinobacteria;Micrococcales;Dermacoccaceae;Branchiibius;	0	0	3	3	0	3	0	458449	212
	SILVA (only NR);Bacteria;Actinomycetota;Actinobacteria;Micrococcales;Dermacoccaceae;Calidifontibacter;	0	0	3	3	0	3	0	458449	212
	SILVA (only NR);Bacteria;Actinomycetota;Actinobacteria;Micrococcales;Dermacoccaceae;Demetria;	0	0	4	4	0	4	0	458448	212
	SILVA (only NR);Bacteria;Actinomycetota;Actinobacteria;Micrococcales;Dermacoccaceae;Dermacoccus;	0	0	22	22	0	22	0	458430	212
	SILVA (only NR);Bacteria;Actinomycetota;Actinobacteria;Micrococcales;Dermacoccaceae;Flexivirga;	0	0	12	12	0	12	0	458440	212
	SILVA (only NR);Bacteria;Actinomycetota;Actinobacteria;Micrococcales;Dermacoccaceae;Incertae Sedis;	0	0	1	1	0	1	0	458451	212
	SILVA (only NR);Bacteria;Actinomycetota;Actinobacteria;Micrococcales;Dermacoccaceae;Kytococcus;	0	0	12	12	0	12	0	458440	212
	SILVA (only NR);Bacteria;Actinomycetota;Actinobacteria;Micrococcales;Dermacoccaceae;Luteipulveratus;	0	0	3	3	0	3	0	458449	212
	SILVA (only NR);Bacteria;Actinomycetota;Actinobacteria;Micrococcales;Dermacoccaceae;Rudaeicoccus;	0	0	1	1	0	1	0	458451	212
	SILVA (only NR);Bacteria;Actinomycetota;Actinobacteria;Micrococcales;Dermacoccaceae;Yimella;	0	0	3	3	0	3	0	458449	212
	SILVA (only NR);Bacteria;Actinomycetota;Actinobacteria;Micrococcales;Dermatophilaceae;	0	0	86	86	0	86	0	458366	212
	SILVA (only NR);Bacteria;Actinomycetota;Actinobacteria;Micrococcales;Dermatophilaceae;Austwickia;	0	0	4	4	0	4	0	458448	212
	SILVA (only NR);Bacteria;Actinomycetota;Actinobacteria;Micrococcales;Dermatophilaceae;Dermatophilus;	0	0	6	6	0	6	0	458446	212
	SILVA (only NR);Bacteria;Actinomycetota;Actinobacteria;Micrococcales;Dermatophilaceae;Incertae Sedis;	0	0	60	60	0	60	0	458392	212
	SILVA (only NR);Bacteria;Actinomycetota;Actinobacteria;Micrococcales;Dermatophilaceae;Kineosphaera;	0	0	4	4	0	4	0	458448	212
	SILVA (only NR);Bacteria;Actinomycetota;Actinobacteria;Micrococcales;Dermatophilaceae;Mobilicoccus;	0	0	8	8	0	8	0	458444	212
	SILVA (only NR);Bacteria;Actinomycetota;Actinobacteria;Micrococcales;Dermatophilaceae;Piscicoccus;	0	0	2	2	0	2	0	458450	212
	SILVA (only NR);Bacteria;Actinomycetota;Actinobacteria;Micrococcales;Dermatophilaceae;Tonsilliphilus;	0	0	2	2	0	2	0	458450	212
	SILVA (only NR);Bacteria;Actinomycetota;Actinobacteria;Micrococcales;Incertae Sedis;	0	0	13	13	0	13	0	458439	212
	SILVA (only NR);Bacteria;Actinomycetota;Actinobacteria;Micrococcales;Incertae Sedis;Incertae Sedis;	0	0	13	13	0	13	0	458439	212
	SILVA (only NR);Bacteria;Actinomycetota;Actinobacteria;Micrococcales;Intrasporangiaceae;	0	0	457	457	0	457	0	457995	212
	SILVA (only NR);Bacteria;Actinomycetota;Actinobacteria;Micrococcales;Intrasporangiaceae;Aquipuribacter;	0	0	9	9	0	9	0	458443	212
	SILVA (only NR);Bacteria;Actinomycetota;Actinobacteria;Micrococcales;Intrasporangiaceae;Arsenicicoccus;	0	0	5	5	0	5	0	458447	212
	SILVA (only NR);Bacteria;Actinomycetota;Actinobacteria;Micrococcales;Intrasporangiaceae;Fodinibacter;	0	0	2	2	0	2	0	458450	212
	SILVA (only NR);Bacteria;Actinomycetota;Actinobacteria;Micrococcales;Intrasporangiaceae;Humibacillus;	0	0	7	7	0	7	0	458445	212
	SILVA (only NR);Bacteria;Actinomycetota;Actinobacteria;Micrococcales;Intrasporangiaceae;Incertae Sedis;	0	0	18	18	0	18	0	458434	212
	SILVA (only NR);Bacteria;Actinomycetota;Actinobacteria;Micrococcales;Intrasporangiaceae;Intrasporangium;	0	0	22	22	0	22	0	458430	212
	SILVA (only NR);Bacteria;Actinomycetota;Actinobacteria;Micrococcales;Intrasporangiaceae;Janibacter;	0	0	68	68	0	68	0	458384	212
	SILVA (only NR);Bacteria;Actinomycetota;Actinobacteria;Micrococcales;Intrasporangiaceae;Knoellia;	0	0	35	35	0	35	0	458417	212
	SILVA (only NR);Bacteria;Actinomycetota;Actinobacteria;Micrococcales;Intrasporangiaceae;Kribbia;	0	0	2	2	0	2	0	458450	212
	SILVA (only NR);Bacteria;Actinomycetota;Actinobacteria;Micrococcales;Intrasporangiaceae;Lapillicoccus;	0	0	19	19	0	19	0	458433	212
	SILVA (only NR);Bacteria;Actinomycetota;Actinobacteria;Micrococcales;Intrasporangiaceae;Marihabitans;	0	0	2	2	0	2	0	458450	212
	SILVA (only NR);Bacteria;Actinomycetota;Actinobacteria;Micrococcales;Intrasporangiaceae;Ornithinibacter;	0	0	10	10	0	10	0	458442	212
	SILVA (only NR);Bacteria;Actinomycetota;Actinobacteria;Micrococcales;Intrasporangiaceae;Ornithinicoccus;	0	0	18	18	0	18	0	458434	212
	SILVA (only NR);Bacteria;Actinomycetota;Actinobacteria;Micrococcales;Intrasporangiaceae;Ornithinimicrobium;	0	0	41	41	0	41	0	458411	212
	SILVA (only NR);Bacteria;Actinomycetota;Actinobacteria;Micrococcales;Intrasporangiaceae;Oryzihumus;	0	0	20	20	0	20	0	458432	212
	SILVA (only NR);Bacteria;Actinomycetota;Actinobacteria;Micrococcales;Intrasporangiaceae;Oryzobacter;	0	0	7	7	0	7	0	458445	212
	SILVA (only NR);Bacteria;Actinomycetota;Actinobacteria;Micrococcales;Intrasporangiaceae;Pedococcus-Phycicoccus;	0	0	34	34	0	34	0	458418	212
	SILVA (only NR);Bacteria;Actinomycetota;Actinobacteria;Micrococcales;Intrasporangiaceae;Serinicoccus;	0	0	12	12	0	12	0	458440	212
	SILVA (only NR);Bacteria;Actinomycetota;Actinobacteria;Micrococcales;Intrasporangiaceae;Terrabacter;	0	0	35	35	0	35	0	458417	212
	SILVA (only NR);Bacteria;Actinomycetota;Actinobacteria;Micrococcales;Intrasporangiaceae;Terracoccus;	0	0	1	1	0	1	0	458451	212
	SILVA (only NR);Bacteria;Actinomycetota;Actinobacteria;Micrococcales;Intrasporangiaceae;Tetrasphaera;	0	0	90	90	0	90	0	458362	212
	SILVA (only NR);Bacteria;Actinomycetota;Actinobacteria;Micrococcales;Jonesiaceae;	0	0	13	13	0	13	0	458439	212
	SILVA (only NR);Bacteria;Actinomycetota;Actinobacteria;Micrococcales;Jonesiaceae;Jonesia;	0	0	13	13	0	13	0	458439	212
	SILVA (only NR);Bacteria;Actinomycetota;Actinobacteria;Micrococcales;Microbacteriaceae;	0	0	2679	2679	0	2679	0	455773	212
	SILVA (only NR);Bacteria;Actinomycetota;Actinobacteria;Micrococcales;Microbacteriaceae;Agreia;	0	0	5	5	0	5	0	458447	212
	SILVA (only NR);Bacteria;Actinomycetota;Actinobacteria;Micrococcales;Microbacteriaceae;Agrococcus;	0	0	78	78	0	78	0	458374	212
	SILVA (only NR);Bacteria;Actinomycetota;Actinobacteria;Micrococcales;Microbacteriaceae;Agromyces;	0	0	177	177	0	177	0	458275	212
	SILVA (only NR);Bacteria;Actinomycetota;Actinobacteria;Micrococcales;Microbacteriaceae;Allohumibacter;	0	0	1	1	0	1	0	458451	212
	SILVA (only NR);Bacteria;Actinomycetota;Actinobacteria;Micrococcales;Microbacteriaceae;Alpinimonas;	0	0	1	1	0	1	0	458451	212
	SILVA (only NR);Bacteria;Actinomycetota;Actinobacteria;Micrococcales;Microbacteriaceae;Amnibacterium;	0	0	15	15	0	15	0	458437	212
	SILVA (only NR);Bacteria;Actinomycetota;Actinobacteria;Micrococcales;Microbacteriaceae;Aurantimicrobium;	0	0	19	19	0	19	0	458433	212
	SILVA (only NR);Bacteria;Actinomycetota;Actinobacteria;Micrococcales;Microbacteriaceae;Candidatus Aquiluna;	0	0	50	50	0	50	0	458402	212
	SILVA (only NR);Bacteria;Actinomycetota;Actinobacteria;Micrococcales;Microbacteriaceae;Candidatus Flaviluna;	0	0	3	3	0	3	0	458449	212
	SILVA (only NR);Bacteria;Actinomycetota;Actinobacteria;Micrococcales;Microbacteriaceae;Candidatus Limnoluna;	0	0	11	11	0	11	0	458441	212
	SILVA (only NR);Bacteria;Actinomycetota;Actinobacteria;Micrococcales;Microbacteriaceae;Candidatus Planktoluna;	0	0	17	17	0	17	0	458435	212
	SILVA (only NR);Bacteria;Actinomycetota;Actinobacteria;Micrococcales;Microbacteriaceae;Canibacter;	0	0	13	13	0	13	0	458439	212
	SILVA (only NR);Bacteria;Actinomycetota;Actinobacteria;Micrococcales;Microbacteriaceae;Chryseoglobus;	0	0	11	11	0	11	0	458441	212
	SILVA (only NR);Bacteria;Actinomycetota;Actinobacteria;Micrococcales;Microbacteriaceae;Clavibacter;	0	0	46	46	0	46	0	458406	212
	SILVA (only NR);Bacteria;Actinomycetota;Actinobacteria;Micrococcales;Microbacteriaceae;Cnuibacter;	0	0	4	4	0	4	0	458448	212
	SILVA (only NR);Bacteria;Actinomycetota;Actinobacteria;Micrococcales;Microbacteriaceae;Compostimonas;	0	0	1	1	0	1	0	458451	212
	SILVA (only NR);Bacteria;Actinomycetota;Actinobacteria;Micrococcales;Microbacteriaceae;Conyzicola;	0	0	11	11	0	11	0	458441	212
	SILVA (only NR);Bacteria;Actinomycetota;Actinobacteria;Micrococcales;Microbacteriaceae;Cryobacterium;	0	0	57	57	0	57	0	458395	212
	SILVA (only NR);Bacteria;Actinomycetota;Actinobacteria;Micrococcales;Microbacteriaceae;Cryocola;	0	0	2	2	0	2	0	458450	212
	SILVA (only NR);Bacteria;Actinomycetota;Actinobacteria;Micrococcales;Microbacteriaceae;Curtobacterium;	0	0	139	139	0	139	0	458313	212
	SILVA (only NR);Bacteria;Actinomycetota;Actinobacteria;Micrococcales;Microbacteriaceae;DS001;	0	0	2	2	0	2	0	458450	212
	SILVA (only NR);Bacteria;Actinomycetota;Actinobacteria;Micrococcales;Microbacteriaceae;Diaminobutyricibacter;	0	0	1	1	0	1	0	458451	212
	SILVA (only NR);Bacteria;Actinomycetota;Actinobacteria;Micrococcales;Microbacteriaceae;Diaminobutyricimonas;	0	0	7	7	0	7	0	458445	212
	SILVA (only NR);Bacteria;Actinomycetota;Actinobacteria;Micrococcales;Microbacteriaceae;Frigoribacterium;	0	0	27	27	0	27	0	458425	212
	SILVA (only NR);Bacteria;Actinomycetota;Actinobacteria;Micrococcales;Microbacteriaceae;Frondihabitans;	0	0	19	19	0	19	0	458433	212
	SILVA (only NR);Bacteria;Actinomycetota;Actinobacteria;Micrococcales;Microbacteriaceae;Galbitalea;	0	0	23	23	0	23	0	458429	212
	SILVA (only NR);Bacteria;Actinomycetota;Actinobacteria;Micrococcales;Microbacteriaceae;Glaciibacter;	0	0	4	4	0	4	0	458448	212
	SILVA (only NR);Bacteria;Actinomycetota;Actinobacteria;Micrococcales;Microbacteriaceae;Glaciihabitans;	0	0	6	6	0	6	0	458446	212
	SILVA (only NR);Bacteria;Actinomycetota;Actinobacteria;Micrococcales;Microbacteriaceae;Gryllotalpicola;	0	0	17	17	0	17	0	458435	212
	SILVA (only NR);Bacteria;Actinomycetota;Actinobacteria;Micrococcales;Microbacteriaceae;Gulosibacter;	0	0	8	8	0	8	0	458444	212
	SILVA (only NR);Bacteria;Actinomycetota;Actinobacteria;Micrococcales;Microbacteriaceae;Herbiconiux;	0	0	15	15	0	15	0	458437	212
	SILVA (only NR);Bacteria;Actinomycetota;Actinobacteria;Micrococcales;Microbacteriaceae;Homoserinibacter;	0	0	5	5	0	5	0	458447	212
	SILVA (only NR);Bacteria;Actinomycetota;Actinobacteria;Micrococcales;Microbacteriaceae;Homoserinimonas;	0	0	3	3	0	3	0	458449	212
	SILVA (only NR);Bacteria;Actinomycetota;Actinobacteria;Micrococcales;Microbacteriaceae;Huakuichenia;	0	0	7	7	0	7	0	458445	212
	SILVA (only NR);Bacteria;Actinomycetota;Actinobacteria;Micrococcales;Microbacteriaceae;Humibacter;	0	0	12	12	0	12	0	458440	212
	SILVA (only NR);Bacteria;Actinomycetota;Actinobacteria;Micrococcales;Microbacteriaceae;Incertae Sedis;	0	0	76	76	0	76	0	458376	212
	SILVA (only NR);Bacteria;Actinomycetota;Actinobacteria;Micrococcales;Microbacteriaceae;Klugiella;	0	0	4	4	0	4	0	458448	212
	SILVA (only NR);Bacteria;Actinomycetota;Actinobacteria;Micrococcales;Microbacteriaceae;Labedella;	0	0	5	5	0	5	0	458447	212
	SILVA (only NR);Bacteria;Actinomycetota;Actinobacteria;Micrococcales;Microbacteriaceae;Lacisediminihabitans;	0	0	7	7	0	7	0	458445	212
	SILVA (only NR);Bacteria;Actinomycetota;Actinobacteria;Micrococcales;Microbacteriaceae;Leifsonia;	0	0	99	99	0	99	0	458353	212
	SILVA (only NR);Bacteria;Actinomycetota;Actinobacteria;Micrococcales;Microbacteriaceae;Leucobacter;	0	0	203	203	0	203	0	458249	212
	SILVA (only NR);Bacteria;Actinomycetota;Actinobacteria;Micrococcales;Microbacteriaceae;Luethyella;	0	0	1	1	0	1	0	458451	212
	SILVA (only NR);Bacteria;Actinomycetota;Actinobacteria;Micrococcales;Microbacteriaceae;Lysinibacter;	0	0	2	2	0	2	0	458450	212
	SILVA (only NR);Bacteria;Actinomycetota;Actinobacteria;Micrococcales;Microbacteriaceae;Lysinimonas;	0	0	4	4	0	4	0	458448	212
	SILVA (only NR);Bacteria;Actinomycetota;Actinobacteria;Micrococcales;Microbacteriaceae;ML602J-51;	0	0	9	9	0	9	0	458443	212
	SILVA (only NR);Bacteria;Actinomycetota;Actinobacteria;Micrococcales;Microbacteriaceae;MWH-Ta3;	0	0	5	5	0	5	0	458447	212
	SILVA (only NR);Bacteria;Actinomycetota;Actinobacteria;Micrococcales;Microbacteriaceae;Marisediminicola;	0	0	12	12	0	12	0	458440	212
	SILVA (only NR);Bacteria;Actinomycetota;Actinobacteria;Micrococcales;Microbacteriaceae;Microbacterium;	0	0	1150	1150	0	1150	0	457302	212
	SILVA (only NR);Bacteria;Actinomycetota;Actinobacteria;Micrococcales;Microbacteriaceae;Microcella;	0	0	11	11	0	11	0	458441	212
	SILVA (only NR);Bacteria;Actinomycetota;Actinobacteria;Micrococcales;Microbacteriaceae;Microterricola;	0	0	5	5	0	5	0	458447	212
	SILVA (only NR);Bacteria;Actinomycetota;Actinobacteria;Micrococcales;Microbacteriaceae;Mycetocola;	0	0	32	32	0	32	0	458420	212
	SILVA (only NR);Bacteria;Actinomycetota;Actinobacteria;Micrococcales;Microbacteriaceae;Naasia;	0	0	4	4	0	4	0	458448	212
	SILVA (only NR);Bacteria;Actinomycetota;Actinobacteria;Micrococcales;Microbacteriaceae;Okibacterium;	0	0	10	10	0	10	0	458442	212
	SILVA (only NR);Bacteria;Actinomycetota;Actinobacteria;Micrococcales;Microbacteriaceae;Parafrigoribacterium;	0	0	38	38	0	38	0	458414	212
	SILVA (only NR);Bacteria;Actinomycetota;Actinobacteria;Micrococcales;Microbacteriaceae;Planctomonas;	0	0	7	7	0	7	0	458445	212
	SILVA (only NR);Bacteria;Actinomycetota;Actinobacteria;Micrococcales;Microbacteriaceae;Plantibacter;	0	0	19	19	0	19	0	458433	212
	SILVA (only NR);Bacteria;Actinomycetota;Actinobacteria;Micrococcales;Microbacteriaceae;Pontimonas;	0	0	3	3	0	3	0	458449	212
	SILVA (only NR);Bacteria;Actinomycetota;Actinobacteria;Micrococcales;Microbacteriaceae;Pseudoclavibacter;	0	0	41	41	0	41	0	458411	212
	SILVA (only NR);Bacteria;Actinomycetota;Actinobacteria;Micrococcales;Microbacteriaceae;Pseudolysinimonas;	0	0	12	12	0	12	0	458440	212
	SILVA (only NR);Bacteria;Actinomycetota;Actinobacteria;Micrococcales;Microbacteriaceae;Rathayibacter;	0	0	27	27	0	27	0	458425	212
	SILVA (only NR);Bacteria;Actinomycetota;Actinobacteria;Micrococcales;Microbacteriaceae;Rhodoglobus;	0	0	8	8	0	8	0	458444	212
	SILVA (only NR);Bacteria;Actinomycetota;Actinobacteria;Micrococcales;Microbacteriaceae;Rhodoluna;	0	0	18	18	0	18	0	458434	212
	SILVA (only NR);Bacteria;Actinomycetota;Actinobacteria;Micrococcales;Microbacteriaceae;Rudaibacter;	0	0	1	1	0	1	0	458451	212
	SILVA (only NR);Bacteria;Actinomycetota;Actinobacteria;Micrococcales;Microbacteriaceae;SV1-3;	0	0	3	3	0	3	0	458449	212
	SILVA (only NR);Bacteria;Actinomycetota;Actinobacteria;Micrococcales;Microbacteriaceae;Salinibacterium;	0	0	21	21	0	21	0	458431	212
	SILVA (only NR);Bacteria;Actinomycetota;Actinobacteria;Micrococcales;Microbacteriaceae;Schumannella;	0	0	5	5	0	5	0	458447	212
	SILVA (only NR);Bacteria;Actinomycetota;Actinobacteria;Micrococcales;Microbacteriaceae;Subtercola;	0	0	18	18	0	18	0	458434	212
	SILVA (only NR);Bacteria;Actinomycetota;Actinobacteria;Micrococcales;Microbacteriaceae;Terrimesophilobacter;	0	0	2	2	0	2	0	458450	212
	SILVA (only NR);Bacteria;Actinomycetota;Actinobacteria;Micrococcales;Micrococcaceae;	0	0	3001	3001	0	3001	0	455451	212
	SILVA (only NR);Bacteria;Actinomycetota;Actinobacteria;Micrococcales;Micrococcaceae;Acaricomes;	0	0	3	3	0	3	0	458449	212
	SILVA (only NR);Bacteria;Actinomycetota;Actinobacteria;Micrococcales;Micrococcaceae;Arthrobacter;	0	0	683	683	0	683	0	457769	212
	SILVA (only NR);Bacteria;Actinomycetota;Actinobacteria;Micrococcales;Micrococcaceae;Auritidibacter;	0	0	4	4	0	4	0	458448	212
	SILVA (only NR);Bacteria;Actinomycetota;Actinobacteria;Micrococcales;Micrococcaceae;Citricoccus;	0	0	34	34	0	34	0	458418	212
	SILVA (only NR);Bacteria;Actinomycetota;Actinobacteria;Micrococcales;Micrococcaceae;Enteractinococcus;	0	0	17	17	0	17	0	458435	212
	SILVA (only NR);Bacteria;Actinomycetota;Actinobacteria;Micrococcales;Micrococcaceae;Falsarthrobacter;	0	0	2	2	0	2	0	458450	212
	SILVA (only NR);Bacteria;Actinomycetota;Actinobacteria;Micrococcales;Micrococcaceae;Garicola;	0	0	10	10	0	10	0	458442	212
	SILVA (only NR);Bacteria;Actinomycetota;Actinobacteria;Micrococcales;Micrococcaceae;Glutamicibacter;	0	0	170	170	0	170	0	458282	212
	SILVA (only NR);Bacteria;Actinomycetota;Actinobacteria;Micrococcales;Micrococcaceae;Haematomicrobium;	0	0	1	1	0	1	0	458451	212
	SILVA (only NR);Bacteria;Actinomycetota;Actinobacteria;Micrococcales;Micrococcaceae;Incertae Sedis;	0	0	16	16	0	16	0	458436	212
	SILVA (only NR);Bacteria;Actinomycetota;Actinobacteria;Micrococcales;Micrococcaceae;Kocuria;	0	0	336	336	0	336	0	458116	212
	SILVA (only NR);Bacteria;Actinomycetota;Actinobacteria;Micrococcales;Micrococcaceae;Micrococcus;	0	0	328	328	0	328	0	458124	212
	SILVA (only NR);Bacteria;Actinomycetota;Actinobacteria;Micrococcales;Micrococcaceae;Neomicrococcus;	0	0	6	6	0	6	0	458446	212
	SILVA (only NR);Bacteria;Actinomycetota;Actinobacteria;Micrococcales;Micrococcaceae;Nesterenkonia;	0	0	77	77	0	77	0	458375	212
	SILVA (only NR);Bacteria;Actinomycetota;Actinobacteria;Micrococcales;Micrococcaceae;Paenarthrobacter;	0	0	144	144	0	144	0	458308	212
	SILVA (only NR);Bacteria;Actinomycetota;Actinobacteria;Micrococcales;Micrococcaceae;Paeniglutamicibacter;	0	0	62	62	0	62	0	458390	212
	SILVA (only NR);Bacteria;Actinomycetota;Actinobacteria;Micrococcales;Micrococcaceae;Pseudarthrobacter;	0	0	439	439	0	439	0	458013	212
	SILVA (only NR);Bacteria;Actinomycetota;Actinobacteria;Micrococcales;Micrococcaceae;Pseudoglutamicibacter;	0	0	4	4	0	4	0	458448	212
	SILVA (only NR);Bacteria;Actinomycetota;Actinobacteria;Micrococcales;Micrococcaceae;Renibacterium;	0	0	8	8	0	8	0	458444	212
	SILVA (only NR);Bacteria;Actinomycetota;Actinobacteria;Micrococcales;Micrococcaceae;Rothia;	0	0	582	582	0	582	0	457870	212
	SILVA (only NR);Bacteria;Actinomycetota;Actinobacteria;Micrococcales;Micrococcaceae;Sinomonas;	0	0	41	41	0	41	0	458411	212
	SILVA (only NR);Bacteria;Actinomycetota;Actinobacteria;Micrococcales;Micrococcaceae;Specibacter;	0	0	10	10	0	10	0	458442	212
	SILVA (only NR);Bacteria;Actinomycetota;Actinobacteria;Micrococcales;Micrococcaceae;Tersicoccus;	0	0	4	4	0	4	0	458448	212
	SILVA (only NR);Bacteria;Actinomycetota;Actinobacteria;Micrococcales;Micrococcaceae;Yaniella;	0	0	8	8	0	8	0	458444	212
	SILVA (only NR);Bacteria;Actinomycetota;Actinobacteria;Micrococcales;Micrococcaceae;Zhihengliuella;	0	0	12	12	0	12	0	458440	212
	SILVA (only NR);Bacteria;Actinomycetota;Actinobacteria;Micrococcales;Micrococcales Incertae Sedis;	0	0	28	28	0	28	0	458424	212
	SILVA (only NR);Bacteria;Actinomycetota;Actinobacteria;Micrococcales;Micrococcales Incertae Sedis;Luteimicrobium;	0	0	7	7	0	7	0	458445	212
	SILVA (only NR);Bacteria;Actinomycetota;Actinobacteria;Micrococcales;Micrococcales Incertae Sedis;Populibacterium;	0	0	18	18	0	18	0	458434	212
	SILVA (only NR);Bacteria;Actinomycetota;Actinobacteria;Micrococcales;Micrococcales Incertae Sedis;Timonella;	0	0	3	3	0	3	0	458449	212
	SILVA (only NR);Bacteria;Actinomycetota;Actinobacteria;Micrococcales;Promicromonosporaceae;	0	0	251	251	0	251	0	458201	212
	SILVA (only NR);Bacteria;Actinomycetota;Actinobacteria;Micrococcales;Promicromonosporaceae;Antribacter;	0	0	3	3	0	3	0	458449	212
	SILVA (only NR);Bacteria;Actinomycetota;Actinobacteria;Micrococcales;Promicromonosporaceae;Cellulosimicrobium;	0	0	84	84	0	84	0	458368	212
	SILVA (only NR);Bacteria;Actinomycetota;Actinobacteria;Micrococcales;Promicromonosporaceae;Incertae Sedis;	0	0	2	2	0	2	0	458450	212
	SILVA (only NR);Bacteria;Actinomycetota;Actinobacteria;Micrococcales;Promicromonosporaceae;Isoptericola;	0	0	68	68	0	68	0	458384	212
	SILVA (only NR);Bacteria;Actinomycetota;Actinobacteria;Micrococcales;Promicromonosporaceae;Krasilnikoviella;	0	0	3	3	0	3	0	458449	212
	SILVA (only NR);Bacteria;Actinomycetota;Actinobacteria;Micrococcales;Promicromonosporaceae;Myceligenerans;	0	0	12	12	0	12	0	458440	212
	SILVA (only NR);Bacteria;Actinomycetota;Actinobacteria;Micrococcales;Promicromonosporaceae;Promicromonospora;	0	0	73	73	0	73	0	458379	212
	SILVA (only NR);Bacteria;Actinomycetota;Actinobacteria;Micrococcales;Promicromonosporaceae;Xylanimonas;	0	0	6	6	0	6	0	458446	212
	SILVA (only NR);Bacteria;Actinomycetota;Actinobacteria;Micrococcales;Rarobacteraceae;	0	0	6	6	0	6	0	458446	212
	SILVA (only NR);Bacteria;Actinomycetota;Actinobacteria;Micrococcales;Rarobacteraceae;Rarobacter;	0	0	6	6	0	6	0	458446	212
	SILVA (only NR);Bacteria;Actinomycetota;Actinobacteria;Micrococcales;Ruaniaceae;	0	0	9	9	0	9	0	458443	212
	SILVA (only NR);Bacteria;Actinomycetota;Actinobacteria;Micrococcales;Ruaniaceae;Occultella;	0	0	1	1	0	1	0	458451	212
	SILVA (only NR);Bacteria;Actinomycetota;Actinobacteria;Micrococcales;Ruaniaceae;Ruania;	0	0	8	8	0	8	0	458444	212
	SILVA (only NR);Bacteria;Actinomycetota;Actinobacteria;Micrococcales;Sanguibacteraceae;	0	0	49	49	0	49	0	458403	212
	SILVA (only NR);Bacteria;Actinomycetota;Actinobacteria;Micrococcales;Sanguibacteraceae;Flavimobilis;	0	0	19	19	0	19	0	458433	212
	SILVA (only NR);Bacteria;Actinomycetota;Actinobacteria;Micrococcales;Sanguibacteraceae;Incertae Sedis;	0	0	9	9	0	9	0	458443	212
	SILVA (only NR);Bacteria;Actinomycetota;Actinobacteria;Micrococcales;Sanguibacteraceae;Sanguibacter;	0	0	21	21	0	21	0	458431	212
	SILVA (only NR);Bacteria;Actinomycetota;Actinobacteria;Micromonosporales;	0	0	1197	1197	0	1197	0	457255	212
	SILVA (only NR);Bacteria;Actinomycetota;Actinobacteria;Micromonosporales;Micromonosporaceae;	0	0	1197	1197	0	1197	0	457255	212
	SILVA (only NR);Bacteria;Actinomycetota;Actinobacteria;Micromonosporales;Micromonosporaceae;Actinocatenispora;	0	0	8	8	0	8	0	458444	212
	SILVA (only NR);Bacteria;Actinomycetota;Actinobacteria;Micromonosporales;Micromonosporaceae;Actinoplanes;	0	0	224	224	0	224	0	458228	212
	SILVA (only NR);Bacteria;Actinomycetota;Actinobacteria;Micromonosporales;Micromonosporaceae;Actinorhabdospora;	0	0	1	1	0	1	0	458451	212
	SILVA (only NR);Bacteria;Actinomycetota;Actinobacteria;Micromonosporales;Micromonosporaceae;Allocatelliglobosispora;	0	0	4	4	0	4	0	458448	212
	SILVA (only NR);Bacteria;Actinomycetota;Actinobacteria;Micromonosporales;Micromonosporaceae;Allorhizocola;	0	0	23	23	0	23	0	458429	212
	SILVA (only NR);Bacteria;Actinomycetota;Actinobacteria;Micromonosporales;Micromonosporaceae;Asanoa;	0	0	23	23	0	23	0	458429	212
	SILVA (only NR);Bacteria;Actinomycetota;Actinobacteria;Micromonosporales;Micromonosporaceae;Catellatospora;	0	0	16	16	0	16	0	458436	212
	SILVA (only NR);Bacteria;Actinomycetota;Actinobacteria;Micromonosporales;Micromonosporaceae;Catelliglobosispora;	0	0	2	2	0	2	0	458450	212
	SILVA (only NR);Bacteria;Actinomycetota;Actinobacteria;Micromonosporales;Micromonosporaceae;Catenuloplanes;	0	0	19	19	0	19	0	458433	212
	SILVA (only NR);Bacteria;Actinomycetota;Actinobacteria;Micromonosporales;Micromonosporaceae;Couchioplanes;	0	0	5	5	0	5	0	458447	212
	SILVA (only NR);Bacteria;Actinomycetota;Actinobacteria;Micromonosporales;Micromonosporaceae;Dactylosporangium;	0	0	41	41	0	41	0	458411	212
	SILVA (only NR);Bacteria;Actinomycetota;Actinobacteria;Micromonosporales;Micromonosporaceae;Hamadaea;	0	0	9	9	0	9	0	458443	212
	SILVA (only NR);Bacteria;Actinomycetota;Actinobacteria;Micromonosporales;Micromonosporaceae;Incertae Sedis;	0	0	68	68	0	68	0	458384	212
	SILVA (only NR);Bacteria;Actinomycetota;Actinobacteria;Micromonosporales;Micromonosporaceae;Jidongwangia;	0	0	4	4	0	4	0	458448	212
	SILVA (only NR);Bacteria;Actinomycetota;Actinobacteria;Micromonosporales;Micromonosporaceae;Krasilnikovia;	0	0	8	8	0	8	0	458444	212
	SILVA (only NR);Bacteria;Actinomycetota;Actinobacteria;Micromonosporales;Micromonosporaceae;Longispora;	0	0	21	21	0	21	0	458431	212
	SILVA (only NR);Bacteria;Actinomycetota;Actinobacteria;Micromonosporales;Micromonosporaceae;Luedemannella;	0	0	34	34	0	34	0	458418	212
	SILVA (only NR);Bacteria;Actinomycetota;Actinobacteria;Micromonosporales;Micromonosporaceae;Mangrovihabitans;	0	0	8	8	0	8	0	458444	212
	SILVA (only NR);Bacteria;Actinomycetota;Actinobacteria;Micromonosporales;Micromonosporaceae;Micromonospora;	0	0	536	536	0	536	0	457916	212
	SILVA (only NR);Bacteria;Actinomycetota;Actinobacteria;Micromonosporales;Micromonosporaceae;Phytohabitans;	0	0	13	13	0	13	0	458439	212
	SILVA (only NR);Bacteria;Actinomycetota;Actinobacteria;Micromonosporales;Micromonosporaceae;Phytomonospora;	0	0	2	2	0	2	0	458450	212
	SILVA (only NR);Bacteria;Actinomycetota;Actinobacteria;Micromonosporales;Micromonosporaceae;Pilimelia;	0	0	5	5	0	5	0	458447	212
	SILVA (only NR);Bacteria;Actinomycetota;Actinobacteria;Micromonosporales;Micromonosporaceae;Planosporangium;	0	0	5	5	0	5	0	458447	212
	SILVA (only NR);Bacteria;Actinomycetota;Actinobacteria;Micromonosporales;Micromonosporaceae;Plantactinospora;	0	0	21	21	0	21	0	458431	212
	SILVA (only NR);Bacteria;Actinomycetota;Actinobacteria;Micromonosporales;Micromonosporaceae;Polymorphospora;	0	0	1	1	0	1	0	458451	212
	SILVA (only NR);Bacteria;Actinomycetota;Actinobacteria;Micromonosporales;Micromonosporaceae;Pseudosporangium;	0	0	2	2	0	2	0	458450	212
	SILVA (only NR);Bacteria;Actinomycetota;Actinobacteria;Micromonosporales;Micromonosporaceae;Rhizocola;	0	0	4	4	0	4	0	458448	212
	SILVA (only NR);Bacteria;Actinomycetota;Actinobacteria;Micromonosporales;Micromonosporaceae;Rugosimonospora;	0	0	3	3	0	3	0	458449	212
	SILVA (only NR);Bacteria;Actinomycetota;Actinobacteria;Micromonosporales;Micromonosporaceae;Salinispora;	0	0	36	36	0	36	0	458416	212
	SILVA (only NR);Bacteria;Actinomycetota;Actinobacteria;Micromonosporales;Micromonosporaceae;Spirilliplanes;	0	0	2	2	0	2	0	458450	212
	SILVA (only NR);Bacteria;Actinomycetota;Actinobacteria;Micromonosporales;Micromonosporaceae;Stackebrandtia;	0	0	9	9	0	9	0	458443	212
	SILVA (only NR);Bacteria;Actinomycetota;Actinobacteria;Micromonosporales;Micromonosporaceae;Verrucosispora;	0	0	28	28	0	28	0	458424	212
	SILVA (only NR);Bacteria;Actinomycetota;Actinobacteria;Micromonosporales;Micromonosporaceae;Virgisporangium;	0	0	12	12	0	12	0	458440	212
	SILVA (only NR);Bacteria;Actinomycetota;Actinobacteria;Mycobacteriales;	0	0	6456	6456	0	6456	0	451996	212
	SILVA (only NR);Bacteria;Actinomycetota;Actinobacteria;Mycobacteriales;Corynebacteriaceae;	0	0	3111	3111	0	3111	0	455341	212
	SILVA (only NR);Bacteria;Actinomycetota;Actinobacteria;Mycobacteriales;Corynebacteriaceae;Corynebacterium;	0	0	2967	2967	0	2967	0	455485	212
	SILVA (only NR);Bacteria;Actinomycetota;Actinobacteria;Mycobacteriales;Corynebacteriaceae;Incertae Sedis;	0	0	2	2	0	2	0	458450	212
	SILVA (only NR);Bacteria;Actinomycetota;Actinobacteria;Mycobacteriales;Corynebacteriaceae;Lawsonella;	0	0	142	142	0	142	0	458310	212
	SILVA (only NR);Bacteria;Actinomycetota;Actinobacteria;Mycobacteriales;Dietziaceae;	0	0	120	120	0	120	0	458332	212
	SILVA (only NR);Bacteria;Actinomycetota;Actinobacteria;Mycobacteriales;Dietziaceae;Dietzia;	0	0	120	120	0	120	0	458332	212
	SILVA (only NR);Bacteria;Actinomycetota;Actinobacteria;Mycobacteriales;Incertae Sedis;	0	0	5	5	0	5	0	458447	212
	SILVA (only NR);Bacteria;Actinomycetota;Actinobacteria;Mycobacteriales;Incertae Sedis;Incertae Sedis;	0	0	5	5	0	5	0	458447	212
	SILVA (only NR);Bacteria;Actinomycetota;Actinobacteria;Mycobacteriales;Mycobacteriaceae;	0	0	1535	1535	0	1535	0	456917	212
	SILVA (only NR);Bacteria;Actinomycetota;Actinobacteria;Mycobacteriales;Mycobacteriaceae;Hoyosella;	0	0	6	6	0	6	0	458446	212
	SILVA (only NR);Bacteria;Actinomycetota;Actinobacteria;Mycobacteriales;Mycobacteriaceae;Lolliginicoccus;	0	0	1	1	0	1	0	458451	212
	SILVA (only NR);Bacteria;Actinomycetota;Actinobacteria;Mycobacteriales;Mycobacteriaceae;Mycobacterium;	0	0	1528	1528	0	1528	0	456924	212
	SILVA (only NR);Bacteria;Actinomycetota;Actinobacteria;Mycobacteriales;Mycobacteriales Incertae Sedis;	0	0	6	6	0	6	0	458446	212
	SILVA (only NR);Bacteria;Actinomycetota;Actinobacteria;Mycobacteriales;Mycobacteriales Incertae Sedis;Tomitella;	0	0	6	6	0	6	0	458446	212
	SILVA (only NR);Bacteria;Actinomycetota;Actinobacteria;Mycobacteriales;Nocardiaceae;	0	0	1618	1618	0	1618	0	456834	212
	SILVA (only NR);Bacteria;Actinomycetota;Actinobacteria;Mycobacteriales;Nocardiaceae;Aldersonia;	0	0	1	1	0	1	0	458451	212
	SILVA (only NR);Bacteria;Actinomycetota;Actinobacteria;Mycobacteriales;Nocardiaceae;Gordonia;	0	0	240	240	0	240	0	458212	212
	SILVA (only NR);Bacteria;Actinomycetota;Actinobacteria;Mycobacteriales;Nocardiaceae;Incertae Sedis;	0	0	1	1	0	1	0	458451	212
	SILVA (only NR);Bacteria;Actinomycetota;Actinobacteria;Mycobacteriales;Nocardiaceae;Millisia;	0	0	1	1	0	1	0	458451	212
	SILVA (only NR);Bacteria;Actinomycetota;Actinobacteria;Mycobacteriales;Nocardiaceae;Nocardia;	0	0	681	681	0	681	0	457771	212
	SILVA (only NR);Bacteria;Actinomycetota;Actinobacteria;Mycobacteriales;Nocardiaceae;Rhodococcus;	0	0	644	644	0	644	0	457808	212
	SILVA (only NR);Bacteria;Actinomycetota;Actinobacteria;Mycobacteriales;Nocardiaceae;Skermania;	0	0	4	4	0	4	0	458448	212
	SILVA (only NR);Bacteria;Actinomycetota;Actinobacteria;Mycobacteriales;Nocardiaceae;Smaragdicoccus;	0	0	8	8	0	8	0	458444	212
	SILVA (only NR);Bacteria;Actinomycetota;Actinobacteria;Mycobacteriales;Nocardiaceae;Williamsia;	0	0	38	38	0	38	0	458414	212
	SILVA (only NR);Bacteria;Actinomycetota;Actinobacteria;Mycobacteriales;Segniliparaceae;	0	0	10	10	0	10	0	458442	212
	SILVA (only NR);Bacteria;Actinomycetota;Actinobacteria;Mycobacteriales;Segniliparaceae;Incertae Sedis;	0	0	4	4	0	4	0	458448	212
	SILVA (only NR);Bacteria;Actinomycetota;Actinobacteria;Mycobacteriales;Segniliparaceae;Segniliparus;	0	0	6	6	0	6	0	458446	212
	SILVA (only NR);Bacteria;Actinomycetota;Actinobacteria;Mycobacteriales;Tsukamurellaceae;	0	0	51	51	0	51	0	458401	212
	SILVA (only NR);Bacteria;Actinomycetota;Actinobacteria;Mycobacteriales;Tsukamurellaceae;Tsukamurella;	0	0	51	51	0	51	0	458401	212
	SILVA (only NR);Bacteria;Actinomycetota;Actinobacteria;Nitriliruptorales;	0	0	66	66	0	66	0	458386	212
	SILVA (only NR);Bacteria;Actinomycetota;Actinobacteria;Nitriliruptorales;Nitriliruptoraceae;	0	0	66	66	0	66	0	458386	212
	SILVA (only NR);Bacteria;Actinomycetota;Actinobacteria;Nitriliruptorales;Nitriliruptoraceae;Egicoccus;	0	0	8	8	0	8	0	458444	212
	SILVA (only NR);Bacteria;Actinomycetota;Actinobacteria;Nitriliruptorales;Nitriliruptoraceae;Incertae Sedis;	0	0	51	51	0	51	0	458401	212
	SILVA (only NR);Bacteria;Actinomycetota;Actinobacteria;Nitriliruptorales;Nitriliruptoraceae;Nitriliruptor;	0	0	3	3	0	3	0	458449	212
	SILVA (only NR);Bacteria;Actinomycetota;Actinobacteria;Nitriliruptorales;Nitriliruptoraceae;YC-ZSS-LKJ90;	0	0	4	4	0	4	0	458448	212
	SILVA (only NR);Bacteria;Actinomycetota;Actinobacteria;PeM15;	0	0	95	95	0	95	0	458357	212
	SILVA (only NR);Bacteria;Actinomycetota;Actinobacteria;PeM15;Incertae Sedis;	0	0	95	95	0	95	0	458357	212
	SILVA (only NR);Bacteria;Actinomycetota;Actinobacteria;PeM15;Incertae Sedis;Incertae Sedis;	0	0	95	95	0	95	0	458357	212
	SILVA (only NR);Bacteria;Actinomycetota;Actinobacteria;Propionibacteriales;	0	0	3584	3584	0	3584	0	454868	212
	SILVA (only NR);Bacteria;Actinomycetota;Actinobacteria;Propionibacteriales;Nocardioidaceae;	0	0	1197	1197	0	1197	0	457255	212
	SILVA (only NR);Bacteria;Actinomycetota;Actinobacteria;Propionibacteriales;Nocardioidaceae;Actinopolymorpha;	0	0	10	10	0	10	0	458442	212
	SILVA (only NR);Bacteria;Actinomycetota;Actinobacteria;Propionibacteriales;Nocardioidaceae;Aeromicrobium;	0	0	94	94	0	94	0	458358	212
	SILVA (only NR);Bacteria;Actinomycetota;Actinobacteria;Propionibacteriales;Nocardioidaceae;Flindersiella;	0	0	4	4	0	4	0	458448	212
	SILVA (only NR);Bacteria;Actinomycetota;Actinobacteria;Propionibacteriales;Nocardioidaceae;Incertae Sedis;	0	0	83	83	0	83	0	458369	212
	SILVA (only NR);Bacteria;Actinomycetota;Actinobacteria;Propionibacteriales;Nocardioidaceae;Kribbella;	0	0	81	81	0	81	0	458371	212
	SILVA (only NR);Bacteria;Actinomycetota;Actinobacteria;Propionibacteriales;Nocardioidaceae;Marmoricola;	0	0	75	75	0	75	0	458377	212
	SILVA (only NR);Bacteria;Actinomycetota;Actinobacteria;Propionibacteriales;Nocardioidaceae;Mumia;	0	0	7	7	0	7	0	458445	212
	SILVA (only NR);Bacteria;Actinomycetota;Actinobacteria;Propionibacteriales;Nocardioidaceae;Nocardioides;	0	0	839	839	0	839	0	457613	212
	SILVA (only NR);Bacteria;Actinomycetota;Actinobacteria;Propionibacteriales;Nocardioidaceae;Tenggerimyces;	0	0	3	3	0	3	0	458449	212
	SILVA (only NR);Bacteria;Actinomycetota;Actinobacteria;Propionibacteriales;Nocardioidaceae;Thermasporomyces;	0	0	1	1	0	1	0	458451	212
	SILVA (only NR);Bacteria;Actinomycetota;Actinobacteria;Propionibacteriales;Propionibacteriaceae;	0	0	2387	2387	0	2387	0	456065	212
	SILVA (only NR);Bacteria;Actinomycetota;Actinobacteria;Propionibacteriales;Propionibacteriaceae;Acidipropionibacterium;	0	0	21	21	0	21	0	458431	212
	SILVA (only NR);Bacteria;Actinomycetota;Actinobacteria;Propionibacteriales;Propionibacteriaceae;Aestuariimicrobium;	0	0	24	24	0	24	0	458428	212
	SILVA (only NR);Bacteria;Actinomycetota;Actinobacteria;Propionibacteriales;Propionibacteriaceae;Arachnia;	0	0	76	76	0	76	0	458376	212
	SILVA (only NR);Bacteria;Actinomycetota;Actinobacteria;Propionibacteriales;Propionibacteriaceae;Auraticoccus;	0	0	4	4	0	4	0	458448	212
	SILVA (only NR);Bacteria;Actinomycetota;Actinobacteria;Propionibacteriales;Propionibacteriaceae;Brooklawnia;	0	0	8	8	0	8	0	458444	212
	SILVA (only NR);Bacteria;Actinomycetota;Actinobacteria;Propionibacteriales;Propionibacteriaceae;Cutibacterium;	0	0	1643	1643	0	1643	0	456809	212
	SILVA (only NR);Bacteria;Actinomycetota;Actinobacteria;Propionibacteriales;Propionibacteriaceae;Granulicoccus;	0	0	3	3	0	3	0	458449	212
	SILVA (only NR);Bacteria;Actinomycetota;Actinobacteria;Propionibacteriales;Propionibacteriaceae;Haloactinopolyspora;	0	0	32	32	0	32	0	458420	212
	SILVA (only NR);Bacteria;Actinomycetota;Actinobacteria;Propionibacteriales;Propionibacteriaceae;Incertae Sedis;	0	0	116	116	0	116	0	458336	212
	SILVA (only NR);Bacteria;Actinomycetota;Actinobacteria;Propionibacteriales;Propionibacteriaceae;Jiangella;	0	0	21	21	0	21	0	458431	212
	SILVA (only NR);Bacteria;Actinomycetota;Actinobacteria;Propionibacteriales;Propionibacteriaceae;Luteococcus;	0	0	13	13	0	13	0	458439	212
	SILVA (only NR);Bacteria;Actinomycetota;Actinobacteria;Propionibacteriales;Propionibacteriaceae;Mariniluteicoccus;	0	0	10	10	0	10	0	458442	212
	SILVA (only NR);Bacteria;Actinomycetota;Actinobacteria;Propionibacteriales;Propionibacteriaceae;Microlunatus;	0	0	175	175	0	175	0	458277	212
	SILVA (only NR);Bacteria;Actinomycetota;Actinobacteria;Propionibacteriales;Propionibacteriaceae;Micropruina;	0	0	12	12	0	12	0	458440	212
	SILVA (only NR);Bacteria;Actinomycetota;Actinobacteria;Propionibacteriales;Propionibacteriaceae;Naumannella;	0	0	3	3	0	3	0	458449	212
	SILVA (only NR);Bacteria;Actinomycetota;Actinobacteria;Propionibacteriales;Propionibacteriaceae;Phytoactinopolyspora;	0	0	10	10	0	10	0	458442	212
	SILVA (only NR);Bacteria;Actinomycetota;Actinobacteria;Propionibacteriales;Propionibacteriaceae;Propionibacterium;	0	0	61	61	0	61	0	458391	212
	SILVA (only NR);Bacteria;Actinomycetota;Actinobacteria;Propionibacteriales;Propionibacteriaceae;Propionicicella;	0	0	30	30	0	30	0	458422	212
	SILVA (only NR);Bacteria;Actinomycetota;Actinobacteria;Propionibacteriales;Propionibacteriaceae;Propioniciclava;	0	0	30	30	0	30	0	458422	212
	SILVA (only NR);Bacteria;Actinomycetota;Actinobacteria;Propionibacteriales;Propionibacteriaceae;Propionicimonas;	0	0	13	13	0	13	0	458439	212
	SILVA (only NR);Bacteria;Actinomycetota;Actinobacteria;Propionibacteriales;Propionibacteriaceae;Propioniferax;	0	0	3	3	0	3	0	458449	212
	SILVA (only NR);Bacteria;Actinomycetota;Actinobacteria;Propionibacteriales;Propionibacteriaceae;Propionimicrobium;	0	0	6	6	0	6	0	458446	212
	SILVA (only NR);Bacteria;Actinomycetota;Actinobacteria;Propionibacteriales;Propionibacteriaceae;Raineyella;	0	0	11	11	0	11	0	458441	212
	SILVA (only NR);Bacteria;Actinomycetota;Actinobacteria;Propionibacteriales;Propionibacteriaceae;Tessaracoccus;	0	0	62	62	0	62	0	458390	212
	SILVA (only NR);Bacteria;Actinomycetota;Actinobacteria;Pseudonocardiales;	0	0	1367	1367	0	1367	0	457085	212
	SILVA (only NR);Bacteria;Actinomycetota;Actinobacteria;Pseudonocardiales;Pseudonocardiaceae;	0	0	1367	1367	0	1367	0	457085	212
	SILVA (only NR);Bacteria;Actinomycetota;Actinobacteria;Pseudonocardiales;Pseudonocardiaceae;Actinoalloteichus;	0	0	14	14	0	14	0	458438	212
	SILVA (only NR);Bacteria;Actinomycetota;Actinobacteria;Pseudonocardiales;Pseudonocardiaceae;Actinokineospora;	0	0	37	37	0	37	0	458415	212
	SILVA (only NR);Bacteria;Actinomycetota;Actinobacteria;Pseudonocardiales;Pseudonocardiaceae;Actinomycetospora;	0	0	40	40	0	40	0	458412	212
	SILVA (only NR);Bacteria;Actinomycetota;Actinobacteria;Pseudonocardiales;Pseudonocardiaceae;Actinophytocola;	0	0	49	49	0	49	0	458403	212
	SILVA (only NR);Bacteria;Actinomycetota;Actinobacteria;Pseudonocardiales;Pseudonocardiaceae;Actinopolyspora;	0	0	31	31	0	31	0	458421	212
	SILVA (only NR);Bacteria;Actinomycetota;Actinobacteria;Pseudonocardiales;Pseudonocardiaceae;Actinorectispora;	0	0	4	4	0	4	0	458448	212
	SILVA (only NR);Bacteria;Actinomycetota;Actinobacteria;Pseudonocardiales;Pseudonocardiaceae;Actinosynnema;	0	0	12	12	0	12	0	458440	212
	SILVA (only NR);Bacteria;Actinomycetota;Actinobacteria;Pseudonocardiales;Pseudonocardiaceae;Allokutzneria;	0	0	5	5	0	5	0	458447	212
	SILVA (only NR);Bacteria;Actinomycetota;Actinobacteria;Pseudonocardiales;Pseudonocardiaceae;Amycolatopsis;	0	0	266	266	0	266	0	458186	212
	SILVA (only NR);Bacteria;Actinomycetota;Actinobacteria;Pseudonocardiales;Pseudonocardiaceae;Bounagaea;	0	0	1	1	0	1	0	458451	212
	SILVA (only NR);Bacteria;Actinomycetota;Actinobacteria;Pseudonocardiales;Pseudonocardiaceae;Crossiella;	0	0	142	142	0	142	0	458310	212
	SILVA (only NR);Bacteria;Actinomycetota;Actinobacteria;Pseudonocardiales;Pseudonocardiaceae;Gandjariella;	0	0	1	1	0	1	0	458451	212
	SILVA (only NR);Bacteria;Actinomycetota;Actinobacteria;Pseudonocardiales;Pseudonocardiaceae;Goodfellowiella;	0	0	4	4	0	4	0	458448	212
	SILVA (only NR);Bacteria;Actinomycetota;Actinobacteria;Pseudonocardiales;Pseudonocardiaceae;Haloactinomyces;	0	0	2	2	0	2	0	458450	212
	SILVA (only NR);Bacteria;Actinomycetota;Actinobacteria;Pseudonocardiales;Pseudonocardiaceae;Haloechinothrix;	0	0	1	1	0	1	0	458451	212
	SILVA (only NR);Bacteria;Actinomycetota;Actinobacteria;Pseudonocardiales;Pseudonocardiaceae;Halopolyspora;	0	0	4	4	0	4	0	458448	212
	SILVA (only NR);Bacteria;Actinomycetota;Actinobacteria;Pseudonocardiales;Pseudonocardiaceae;Halosaccharopolyspora;	0	0	3	3	0	3	0	458449	212
	SILVA (only NR);Bacteria;Actinomycetota;Actinobacteria;Pseudonocardiales;Pseudonocardiaceae;Herbihabitans;	0	0	4	4	0	4	0	458448	212
	SILVA (only NR);Bacteria;Actinomycetota;Actinobacteria;Pseudonocardiales;Pseudonocardiaceae;Incertae Sedis;	0	0	4	4	0	4	0	458448	212
	SILVA (only NR);Bacteria;Actinomycetota;Actinobacteria;Pseudonocardiales;Pseudonocardiaceae;Kibdelosporangium;	0	0	24	24	0	24	0	458428	212
	SILVA (only NR);Bacteria;Actinomycetota;Actinobacteria;Pseudonocardiales;Pseudonocardiaceae;Kutzneria;	0	0	6	6	0	6	0	458446	212
	SILVA (only NR);Bacteria;Actinomycetota;Actinobacteria;Pseudonocardiales;Pseudonocardiaceae;Labedaea;	0	0	1	1	0	1	0	458451	212
	SILVA (only NR);Bacteria;Actinomycetota;Actinobacteria;Pseudonocardiales;Pseudonocardiaceae;Lentzea;	0	0	74	74	0	74	0	458378	212
	SILVA (only NR);Bacteria;Actinomycetota;Actinobacteria;Pseudonocardiales;Pseudonocardiaceae;Longimycelium;	0	0	8	8	0	8	0	458444	212
	SILVA (only NR);Bacteria;Actinomycetota;Actinobacteria;Pseudonocardiales;Pseudonocardiaceae;Prauserella;	0	0	26	26	0	26	0	458426	212
	SILVA (only NR);Bacteria;Actinomycetota;Actinobacteria;Pseudonocardiales;Pseudonocardiaceae;Pseudonocardia;	0	0	359	359	0	359	0	458093	212
	SILVA (only NR);Bacteria;Actinomycetota;Actinobacteria;Pseudonocardiales;Pseudonocardiaceae;Saccharomonospora;	0	0	71	71	0	71	0	458381	212
	SILVA (only NR);Bacteria;Actinomycetota;Actinobacteria;Pseudonocardiales;Pseudonocardiaceae;Saccharopolyspora;	0	0	93	93	0	93	0	458359	212
	SILVA (only NR);Bacteria;Actinomycetota;Actinobacteria;Pseudonocardiales;Pseudonocardiaceae;Saccharothrix;	0	0	58	58	0	58	0	458394	212
	SILVA (only NR);Bacteria;Actinomycetota;Actinobacteria;Pseudonocardiales;Pseudonocardiaceae;Salinifilum;	0	0	1	1	0	1	0	458451	212
	SILVA (only NR);Bacteria;Actinomycetota;Actinobacteria;Pseudonocardiales;Pseudonocardiaceae;Sciscionella;	0	0	3	3	0	3	0	458449	212
	SILVA (only NR);Bacteria;Actinomycetota;Actinobacteria;Pseudonocardiales;Pseudonocardiaceae;Solihabitans;	0	0	1	1	0	1	0	458451	212
	SILVA (only NR);Bacteria;Actinomycetota;Actinobacteria;Pseudonocardiales;Pseudonocardiaceae;Streptoalloteichus;	0	0	4	4	0	4	0	458448	212
	SILVA (only NR);Bacteria;Actinomycetota;Actinobacteria;Pseudonocardiales;Pseudonocardiaceae;Tamaricihabitans;	0	0	1	1	0	1	0	458451	212
	SILVA (only NR);Bacteria;Actinomycetota;Actinobacteria;Pseudonocardiales;Pseudonocardiaceae;Thermocrispum;	0	0	8	8	0	8	0	458444	212
	SILVA (only NR);Bacteria;Actinomycetota;Actinobacteria;Pseudonocardiales;Pseudonocardiaceae;Thermotunica;	0	0	2	2	0	2	0	458450	212
	SILVA (only NR);Bacteria;Actinomycetota;Actinobacteria;Pseudonocardiales;Pseudonocardiaceae;Umezawaea;	0	0	3	3	0	3	0	458449	212
	SILVA (only NR);Bacteria;Actinomycetota;Actinobacteria;Streptosporangiales;	0	0	1229	1229	0	1229	0	457223	212
	SILVA (only NR);Bacteria;Actinomycetota;Actinobacteria;Streptosporangiales;Incertae Sedis;	0	0	2	2	0	2	0	458450	212
	SILVA (only NR);Bacteria;Actinomycetota;Actinobacteria;Streptosporangiales;Incertae Sedis;Bailinhaonella;	0	0	1	1	0	1	0	458451	212
	SILVA (only NR);Bacteria;Actinomycetota;Actinobacteria;Streptosporangiales;Incertae Sedis;Incertae Sedis;	0	0	1	1	0	1	0	458451	212
	SILVA (only NR);Bacteria;Actinomycetota;Actinobacteria;Streptosporangiales;Nocardiopsidaceae;	0	0	355	355	0	355	0	458097	212
	SILVA (only NR);Bacteria;Actinomycetota;Actinobacteria;Streptosporangiales;Nocardiopsidaceae;Actinorugispora;	0	0	1	1	0	1	0	458451	212
	SILVA (only NR);Bacteria;Actinomycetota;Actinobacteria;Streptosporangiales;Nocardiopsidaceae;Allonocardiopsis;	0	0	1	1	0	1	0	458451	212
	SILVA (only NR);Bacteria;Actinomycetota;Actinobacteria;Streptosporangiales;Nocardiopsidaceae;Allosalinactinospora;	0	0	2	2	0	2	0	458450	212
	SILVA (only NR);Bacteria;Actinomycetota;Actinobacteria;Streptosporangiales;Nocardiopsidaceae;Haloactinospora;	0	0	1	1	0	1	0	458451	212
	SILVA (only NR);Bacteria;Actinomycetota;Actinobacteria;Streptosporangiales;Nocardiopsidaceae;Incertae Sedis;	0	0	4	4	0	4	0	458448	212
	SILVA (only NR);Bacteria;Actinomycetota;Actinobacteria;Streptosporangiales;Nocardiopsidaceae;Lipingzhangella;	0	0	5	5	0	5	0	458447	212
	SILVA (only NR);Bacteria;Actinomycetota;Actinobacteria;Streptosporangiales;Nocardiopsidaceae;Marinactinospora;	0	0	3	3	0	3	0	458449	212
	SILVA (only NR);Bacteria;Actinomycetota;Actinobacteria;Streptosporangiales;Nocardiopsidaceae;Marinateneraspora;	0	0	1	1	0	1	0	458451	212
	SILVA (only NR);Bacteria;Actinomycetota;Actinobacteria;Streptosporangiales;Nocardiopsidaceae;Murinocardiopsis;	0	0	1	1	0	1	0	458451	212
	SILVA (only NR);Bacteria;Actinomycetota;Actinobacteria;Streptosporangiales;Nocardiopsidaceae;Nocardiopsis;	0	0	292	292	0	292	0	458160	212
	SILVA (only NR);Bacteria;Actinomycetota;Actinobacteria;Streptosporangiales;Nocardiopsidaceae;Salinactinospora;	0	0	1	1	0	1	0	458451	212
	SILVA (only NR);Bacteria;Actinomycetota;Actinobacteria;Streptosporangiales;Nocardiopsidaceae;Spinactinospora;	0	0	1	1	0	1	0	458451	212
	SILVA (only NR);Bacteria;Actinomycetota;Actinobacteria;Streptosporangiales;Nocardiopsidaceae;Streptomonospora;	0	0	23	23	0	23	0	458429	212
	SILVA (only NR);Bacteria;Actinomycetota;Actinobacteria;Streptosporangiales;Nocardiopsidaceae;Thermobifida;	0	0	19	19	0	19	0	458433	212
	SILVA (only NR);Bacteria;Actinomycetota;Actinobacteria;Streptosporangiales;Streptosporangiaceae;	0	0	497	497	0	497	0	457955	212
	SILVA (only NR);Bacteria;Actinomycetota;Actinobacteria;Streptosporangiales;Streptosporangiaceae;Acrocarpospora;	0	0	11	11	0	11	0	458441	212
	SILVA (only NR);Bacteria;Actinomycetota;Actinobacteria;Streptosporangiales;Streptosporangiaceae;Herbidospora;	0	0	8	8	0	8	0	458444	212
	SILVA (only NR);Bacteria;Actinomycetota;Actinobacteria;Streptosporangiales;Streptosporangiaceae;Incertae Sedis;	0	0	8	8	0	8	0	458444	212
	SILVA (only NR);Bacteria;Actinomycetota;Actinobacteria;Streptosporangiales;Streptosporangiaceae;Microbispora;	0	0	54	54	0	54	0	458398	212
	SILVA (only NR);Bacteria;Actinomycetota;Actinobacteria;Streptosporangiales;Streptosporangiaceae;Microtetraspora;	0	0	8	8	0	8	0	458444	212
	SILVA (only NR);Bacteria;Actinomycetota;Actinobacteria;Streptosporangiales;Streptosporangiaceae;Nonomuraea;	0	0	195	195	0	195	0	458257	212
	SILVA (only NR);Bacteria;Actinomycetota;Actinobacteria;Streptosporangiales;Streptosporangiaceae;Planobispora;	0	0	4	4	0	4	0	458448	212
	SILVA (only NR);Bacteria;Actinomycetota;Actinobacteria;Streptosporangiales;Streptosporangiaceae;Planomonospora;	0	0	10	10	0	10	0	458442	212
	SILVA (only NR);Bacteria;Actinomycetota;Actinobacteria;Streptosporangiales;Streptosporangiaceae;Planotetraspora;	0	0	14	14	0	14	0	458438	212
	SILVA (only NR);Bacteria;Actinomycetota;Actinobacteria;Streptosporangiales;Streptosporangiaceae;Sinosporangium;	0	0	3	3	0	3	0	458449	212
	SILVA (only NR);Bacteria;Actinomycetota;Actinobacteria;Streptosporangiales;Streptosporangiaceae;Sphaerimonospora;	0	0	6	6	0	6	0	458446	212
	SILVA (only NR);Bacteria;Actinomycetota;Actinobacteria;Streptosporangiales;Streptosporangiaceae;Sphaerisporangium;	0	0	48	48	0	48	0	458404	212
	SILVA (only NR);Bacteria;Actinomycetota;Actinobacteria;Streptosporangiales;Streptosporangiaceae;Spongiactinospora;	0	0	4	4	0	4	0	458448	212
	SILVA (only NR);Bacteria;Actinomycetota;Actinobacteria;Streptosporangiales;Streptosporangiaceae;Streptosporangium;	0	0	116	116	0	116	0	458336	212
	SILVA (only NR);Bacteria;Actinomycetota;Actinobacteria;Streptosporangiales;Streptosporangiaceae;Thermoactinospora;	0	0	1	1	0	1	0	458451	212
	SILVA (only NR);Bacteria;Actinomycetota;Actinobacteria;Streptosporangiales;Streptosporangiaceae;Thermocatellispora;	0	0	3	3	0	3	0	458449	212
	SILVA (only NR);Bacteria;Actinomycetota;Actinobacteria;Streptosporangiales;Streptosporangiaceae;Thermopolyspora;	0	0	4	4	0	4	0	458448	212
	SILVA (only NR);Bacteria;Actinomycetota;Actinobacteria;Streptosporangiales;Streptosporangiales Incertae Sedis;	0	0	6	6	0	6	0	458446	212
	SILVA (only NR);Bacteria;Actinomycetota;Actinobacteria;Streptosporangiales;Streptosporangiales Incertae Sedis;Motilibacter;	0	0	6	6	0	6	0	458446	212
	SILVA (only NR);Bacteria;Actinomycetota;Actinobacteria;Streptosporangiales;Thermomonosporaceae;	0	0	369	369	0	369	0	458083	212
	SILVA (only NR);Bacteria;Actinomycetota;Actinobacteria;Streptosporangiales;Thermomonosporaceae;Actinoallomurus;	0	0	43	43	0	43	0	458409	212
	SILVA (only NR);Bacteria;Actinomycetota;Actinobacteria;Streptosporangiales;Thermomonosporaceae;Actinocorallia;	0	0	26	26	0	26	0	458426	212
	SILVA (only NR);Bacteria;Actinomycetota;Actinobacteria;Streptosporangiales;Thermomonosporaceae;Actinomadura;	0	0	250	250	0	250	0	458202	212
	SILVA (only NR);Bacteria;Actinomycetota;Actinobacteria;Streptosporangiales;Thermomonosporaceae;Incertae Sedis;	0	0	10	10	0	10	0	458442	212
	SILVA (only NR);Bacteria;Actinomycetota;Actinobacteria;Streptosporangiales;Thermomonosporaceae;Spirillospora;	0	0	8	8	0	8	0	458444	212
	SILVA (only NR);Bacteria;Actinomycetota;Actinobacteria;Streptosporangiales;Thermomonosporaceae;Thermobispora;	0	0	9	9	0	9	0	458443	212
	SILVA (only NR);Bacteria;Actinomycetota;Actinobacteria;Streptosporangiales;Thermomonosporaceae;Thermomonospora;	0	0	9	9	0	9	0	458443	212
	SILVA (only NR);Bacteria;Actinomycetota;Actinobacteria;Streptosporangiales;Thermomonosporaceae;Thermostaphylospora;	0	0	11	11	0	11	0	458441	212
	SILVA (only NR);Bacteria;Actinomycetota;Actinobacteria;Streptosporangiales;Thermomonosporaceae;[Streptomyces] thermoautotrophicus;	0	0	3	3	0	3	0	458449	212
	SILVA (only NR);Bacteria;Actinomycetota;Coriobacteriia;	0	0	1162	1162	0	1162	0	457290	212
	SILVA (only NR);Bacteria;Actinomycetota;Coriobacteriia;CG2-30-50-142;	0	0	8	8	0	8	0	458444	212
	SILVA (only NR);Bacteria;Actinomycetota;Coriobacteriia;CG2-30-50-142;Incertae Sedis;	0	0	8	8	0	8	0	458444	212
	SILVA (only NR);Bacteria;Actinomycetota;Coriobacteriia;CG2-30-50-142;Incertae Sedis;Incertae Sedis;	0	0	8	8	0	8	0	458444	212
	SILVA (only NR);Bacteria;Actinomycetota;Coriobacteriia;Coriobacteriales;	0	0	1040	1040	0	1040	0	457412	212
	SILVA (only NR);Bacteria;Actinomycetota;Coriobacteriia;Coriobacteriales;Atopobiaceae;	0	0	211	211	0	211	0	458241	212
	SILVA (only NR);Bacteria;Actinomycetota;Coriobacteriia;Coriobacteriales;Atopobiaceae;Atopobium;	0	0	18	18	0	18	0	458434	212
	SILVA (only NR);Bacteria;Actinomycetota;Coriobacteriia;Coriobacteriales;Atopobiaceae;Coriobacteriaceae UCG-002;	0	0	17	17	0	17	0	458435	212
	SILVA (only NR);Bacteria;Actinomycetota;Coriobacteriia;Coriobacteriales;Atopobiaceae;Coriobacteriaceae UCG-003;	0	0	9	9	0	9	0	458443	212
	SILVA (only NR);Bacteria;Actinomycetota;Coriobacteriia;Coriobacteriales;Atopobiaceae;Fannyhessea;	0	0	11	11	0	11	0	458441	212
	SILVA (only NR);Bacteria;Actinomycetota;Coriobacteriia;Coriobacteriales;Atopobiaceae;Incertae Sedis;	0	0	21	21	0	21	0	458431	212
	SILVA (only NR);Bacteria;Actinomycetota;Coriobacteriia;Coriobacteriales;Atopobiaceae;Lancefieldella;	0	0	34	34	0	34	0	458418	212
	SILVA (only NR);Bacteria;Actinomycetota;Coriobacteriia;Coriobacteriales;Atopobiaceae;Olsenella;	0	0	75	75	0	75	0	458377	212
	SILVA (only NR);Bacteria;Actinomycetota;Coriobacteriia;Coriobacteriales;Atopobiaceae;Parolsenella;	0	0	15	15	0	15	0	458437	212
	SILVA (only NR);Bacteria;Actinomycetota;Coriobacteriia;Coriobacteriales;Atopobiaceae;Tractidigestivibacter;	0	0	11	11	0	11	0	458441	212
	SILVA (only NR);Bacteria;Actinomycetota;Coriobacteriia;Coriobacteriales;Coriobacteriaceae;	0	0	351	351	0	351	0	458101	212
	SILVA (only NR);Bacteria;Actinomycetota;Coriobacteriia;Coriobacteriales;Coriobacteriaceae;Collinsella;	0	0	334	334	0	334	0	458118	212
	SILVA (only NR);Bacteria;Actinomycetota;Coriobacteriia;Coriobacteriales;Coriobacteriaceae;Coriobacterium;	0	0	8	8	0	8	0	458444	212
	SILVA (only NR);Bacteria;Actinomycetota;Coriobacteriia;Coriobacteriales;Coriobacteriaceae;Enorma;	0	0	9	9	0	9	0	458443	212
	SILVA (only NR);Bacteria;Actinomycetota;Coriobacteriia;Coriobacteriales;Coriobacteriales Incertae Sedis;	0	0	68	68	0	68	0	458384	212
	SILVA (only NR);Bacteria;Actinomycetota;Coriobacteriia;Coriobacteriales;Coriobacteriales Incertae Sedis;Incertae Sedis;	0	0	44	44	0	44	0	458408	212
	SILVA (only NR);Bacteria;Actinomycetota;Coriobacteriia;Coriobacteriales;Coriobacteriales Incertae Sedis;Phoenicibacter;	0	0	8	8	0	8	0	458444	212
	SILVA (only NR);Bacteria;Actinomycetota;Coriobacteriia;Coriobacteriales;Coriobacteriales Incertae Sedis;Raoultibacter;	0	0	16	16	0	16	0	458436	212
	SILVA (only NR);Bacteria;Actinomycetota;Coriobacteriia;Coriobacteriales;Eggerthellaceae;	0	0	387	387	0	387	0	458065	212
	SILVA (only NR);Bacteria;Actinomycetota;Coriobacteriia;Coriobacteriales;Eggerthellaceae;Adlercreutzia;	0	0	152	152	0	152	0	458300	212
	SILVA (only NR);Bacteria;Actinomycetota;Coriobacteriia;Coriobacteriales;Eggerthellaceae;Asaccharobacter;	0	0	2	2	0	2	0	458450	212
	SILVA (only NR);Bacteria;Actinomycetota;Coriobacteriia;Coriobacteriales;Eggerthellaceae;Berryella;	0	0	13	13	0	13	0	458439	212
	SILVA (only NR);Bacteria;Actinomycetota;Coriobacteriia;Coriobacteriales;Eggerthellaceae;CHKCI002;	0	0	2	2	0	2	0	458450	212
	SILVA (only NR);Bacteria;Actinomycetota;Coriobacteriia;Coriobacteriales;Eggerthellaceae;Cryptobacterium;	0	0	3	3	0	3	0	458449	212
	SILVA (only NR);Bacteria;Actinomycetota;Coriobacteriia;Coriobacteriales;Eggerthellaceae;Denitrobacterium;	0	0	4	4	0	4	0	458448	212
	SILVA (only NR);Bacteria;Actinomycetota;Coriobacteriia;Coriobacteriales;Eggerthellaceae;Eggerthella;	0	0	32	32	0	32	0	458420	212
	SILVA (only NR);Bacteria;Actinomycetota;Coriobacteriia;Coriobacteriales;Eggerthellaceae;Enteroscipio;	0	0	2	2	0	2	0	458450	212
	SILVA (only NR);Bacteria;Actinomycetota;Coriobacteriia;Coriobacteriales;Eggerthellaceae;Gordonibacter;	0	0	23	23	0	23	0	458429	212
	SILVA (only NR);Bacteria;Actinomycetota;Coriobacteriia;Coriobacteriales;Eggerthellaceae;Incertae Sedis;	0	0	72	72	0	72	0	458380	212
	SILVA (only NR);Bacteria;Actinomycetota;Coriobacteriia;Coriobacteriales;Eggerthellaceae;Paraeggerthella;	0	0	7	7	0	7	0	458445	212
	SILVA (only NR);Bacteria;Actinomycetota;Coriobacteriia;Coriobacteriales;Eggerthellaceae;Senegalimassilia;	0	0	24	24	0	24	0	458428	212
	SILVA (only NR);Bacteria;Actinomycetota;Coriobacteriia;Coriobacteriales;Eggerthellaceae;Slackia;	0	0	51	51	0	51	0	458401	212
	SILVA (only NR);Bacteria;Actinomycetota;Coriobacteriia;Coriobacteriales;Incertae Sedis;	0	0	23	23	0	23	0	458429	212
	SILVA (only NR);Bacteria;Actinomycetota;Coriobacteriia;Coriobacteriales;Incertae Sedis;Incertae Sedis;	0	0	23	23	0	23	0	458429	212
	SILVA (only NR);Bacteria;Actinomycetota;Coriobacteriia;FS118-23B-02;	0	0	11	11	0	11	0	458441	212
	SILVA (only NR);Bacteria;Actinomycetota;Coriobacteriia;FS118-23B-02;Incertae Sedis;	0	0	11	11	0	11	0	458441	212
	SILVA (only NR);Bacteria;Actinomycetota;Coriobacteriia;FS118-23B-02;Incertae Sedis;Incertae Sedis;	0	0	11	11	0	11	0	458441	212
	SILVA (only NR);Bacteria;Actinomycetota;Coriobacteriia;OPB41;	0	0	103	103	0	103	0	458349	212
	SILVA (only NR);Bacteria;Actinomycetota;Coriobacteriia;OPB41;Incertae Sedis;	0	0	103	103	0	103	0	458349	212
	SILVA (only NR);Bacteria;Actinomycetota;Coriobacteriia;OPB41;Incertae Sedis;Incertae Sedis;	0	0	103	103	0	103	0	458349	212
	SILVA (only NR);Bacteria;Actinomycetota;MB-A2-108;	0	0	194	194	0	194	0	458258	212
	SILVA (only NR);Bacteria;Actinomycetota;MB-A2-108;Incertae Sedis;	0	0	194	194	0	194	0	458258	212
	SILVA (only NR);Bacteria;Actinomycetota;MB-A2-108;Incertae Sedis;Incertae Sedis;	0	0	194	194	0	194	0	458258	212
	SILVA (only NR);Bacteria;Actinomycetota;MB-A2-108;Incertae Sedis;Incertae Sedis;Incertae Sedis;	0	0	194	194	0	194	0	458258	212
	SILVA (only NR);Bacteria;Actinomycetota;RBG-16-55-12;	0	0	32	32	0	32	0	458420	212
	SILVA (only NR);Bacteria;Actinomycetota;RBG-16-55-12;Incertae Sedis;	0	0	32	32	0	32	0	458420	212
	SILVA (only NR);Bacteria;Actinomycetota;RBG-16-55-12;Incertae Sedis;Incertae Sedis;	0	0	32	32	0	32	0	458420	212
	SILVA (only NR);Bacteria;Actinomycetota;RBG-16-55-12;Incertae Sedis;Incertae Sedis;Incertae Sedis;	0	0	32	32	0	32	0	458420	212
	SILVA (only NR);Bacteria;Actinomycetota;Rubrobacteria;	0	0	261	261	0	261	0	458191	212
	SILVA (only NR);Bacteria;Actinomycetota;Rubrobacteria;Rubrobacterales;	0	0	261	261	0	261	0	458191	212
	SILVA (only NR);Bacteria;Actinomycetota;Rubrobacteria;Rubrobacterales;Rubrobacteriaceae;	0	0	261	261	0	261	0	458191	212
	SILVA (only NR);Bacteria;Actinomycetota;Rubrobacteria;Rubrobacterales;Rubrobacteriaceae;Rubrobacter;	0	0	261	261	0	261	0	458191	212
	SILVA (only NR);Bacteria;Actinomycetota;Thermoleophilia;	0	0	1750	1750	0	1750	0	456702	212
	SILVA (only NR);Bacteria;Actinomycetota;Thermoleophilia;Gaiellales;	0	0	1029	1029	0	1029	0	457423	212
	SILVA (only NR);Bacteria;Actinomycetota;Thermoleophilia;Gaiellales;Gaiellaceae;	0	0	203	203	0	203	0	458249	212
	SILVA (only NR);Bacteria;Actinomycetota;Thermoleophilia;Gaiellales;Gaiellaceae;Gaiella;	0	0	203	203	0	203	0	458249	212
	SILVA (only NR);Bacteria;Actinomycetota;Thermoleophilia;Gaiellales;Incertae Sedis;	0	0	826	826	0	826	0	457626	212
	SILVA (only NR);Bacteria;Actinomycetota;Thermoleophilia;Gaiellales;Incertae Sedis;Incertae Sedis;	0	0	826	826	0	826	0	457626	212
	SILVA (only NR);Bacteria;Actinomycetota;Thermoleophilia;Incertae Sedis;	0	0	24	24	0	24	0	458428	212
	SILVA (only NR);Bacteria;Actinomycetota;Thermoleophilia;Incertae Sedis;Incertae Sedis;	0	0	24	24	0	24	0	458428	212
	SILVA (only NR);Bacteria;Actinomycetota;Thermoleophilia;Incertae Sedis;Incertae Sedis;Incertae Sedis;	0	0	24	24	0	24	0	458428	212
	SILVA (only NR);Bacteria;Actinomycetota;Thermoleophilia;Solirubrobacterales;	0	0	692	692	0	692	0	457760	212
	SILVA (only NR);Bacteria;Actinomycetota;Thermoleophilia;Solirubrobacterales;67-14;	0	0	327	327	0	327	0	458125	212
	SILVA (only NR);Bacteria;Actinomycetota;Thermoleophilia;Solirubrobacterales;67-14;Incertae Sedis;	0	0	327	327	0	327	0	458125	212
	SILVA (only NR);Bacteria;Actinomycetota;Thermoleophilia;Solirubrobacterales;Solirubrobacteraceae;	0	0	365	365	0	365	0	458087	212
	SILVA (only NR);Bacteria;Actinomycetota;Thermoleophilia;Solirubrobacterales;Solirubrobacteraceae;Baekduia;	0	0	40	40	0	40	0	458412	212
	SILVA (only NR);Bacteria;Actinomycetota;Thermoleophilia;Solirubrobacterales;Solirubrobacteraceae;Conexibacter;	0	0	58	58	0	58	0	458394	212
	SILVA (only NR);Bacteria;Actinomycetota;Thermoleophilia;Solirubrobacterales;Solirubrobacteraceae;Incertae Sedis;	0	0	37	37	0	37	0	458415	212
	SILVA (only NR);Bacteria;Actinomycetota;Thermoleophilia;Solirubrobacterales;Solirubrobacteraceae;JCM 18997;	0	0	5	5	0	5	0	458447	212
	SILVA (only NR);Bacteria;Actinomycetota;Thermoleophilia;Solirubrobacterales;Solirubrobacteraceae;Paraconexibacter;	0	0	12	12	0	12	0	458440	212
	SILVA (only NR);Bacteria;Actinomycetota;Thermoleophilia;Solirubrobacterales;Solirubrobacteraceae;Parviterribacter;	0	0	13	13	0	13	0	458439	212
	SILVA (only NR);Bacteria;Actinomycetota;Thermoleophilia;Solirubrobacterales;Solirubrobacteraceae;Patulibacter;	0	0	17	17	0	17	0	458435	212
	SILVA (only NR);Bacteria;Actinomycetota;Thermoleophilia;Solirubrobacterales;Solirubrobacteraceae;Solirubrobacter;	0	0	183	183	0	183	0	458269	212
	SILVA (only NR);Bacteria;Actinomycetota;Thermoleophilia;Thermophilales;	0	0	5	5	0	5	0	458447	212
	SILVA (only NR);Bacteria;Actinomycetota;Thermoleophilia;Thermophilales;Thermoleophilaceae;	0	0	5	5	0	5	0	458447	212
	SILVA (only NR);Bacteria;Actinomycetota;Thermoleophilia;Thermophilales;Thermoleophilaceae;Thermoleophilum;	0	0	5	5	0	5	0	458447	212
	SILVA (only NR);Bacteria;Actinomycetota;WCHB1-81;	0	0	89	89	0	89	0	458363	212
	SILVA (only NR);Bacteria;Actinomycetota;WCHB1-81;Incertae Sedis;	0	0	89	89	0	89	0	458363	212
	SILVA (only NR);Bacteria;Actinomycetota;WCHB1-81;Incertae Sedis;Incertae Sedis;	0	0	89	89	0	89	0	458363	212
	SILVA (only NR);Bacteria;Actinomycetota;WCHB1-81;Incertae Sedis;Incertae Sedis;Incertae Sedis;	0	0	89	89	0	89	0	458363	212
	SILVA (only NR);Bacteria;Aerophobota;	0	0	70	70	0	70	0	458382	212
	SILVA (only NR);Bacteria;Aerophobota;Aerophobia;	0	0	70	70	0	70	0	458382	212
	SILVA (only NR);Bacteria;Aerophobota;Aerophobia;Aerophobales;	0	0	70	70	0	70	0	458382	212
	SILVA (only NR);Bacteria;Aerophobota;Aerophobia;Aerophobales;Aerophobaceae;	0	0	70	70	0	70	0	458382	212
	SILVA (only NR);Bacteria;Aerophobota;Aerophobia;Aerophobales;Aerophobaceae;Aerophobus;	0	0	70	70	0	70	0	458382	212
	SILVA (only NR);Bacteria;AncK6;	0	0	23	23	0	23	0	458429	212
	SILVA (only NR);Bacteria;AncK6;Incertae Sedis;	0	0	23	23	0	23	0	458429	212
	SILVA (only NR);Bacteria;AncK6;Incertae Sedis;Incertae Sedis;	0	0	23	23	0	23	0	458429	212
	SILVA (only NR);Bacteria;AncK6;Incertae Sedis;Incertae Sedis;Incertae Sedis;	0	0	23	23	0	23	0	458429	212
	SILVA (only NR);Bacteria;AncK6;Incertae Sedis;Incertae Sedis;Incertae Sedis;Incertae Sedis;	0	0	23	23	0	23	0	458429	212
	SILVA (only NR);Bacteria;Apal-E12;	0	0	3	3	0	3	0	458449	212
	SILVA (only NR);Bacteria;Apal-E12;Incertae Sedis;	0	0	3	3	0	3	0	458449	212
	SILVA (only NR);Bacteria;Apal-E12;Incertae Sedis;Incertae Sedis;	0	0	3	3	0	3	0	458449	212
	SILVA (only NR);Bacteria;Apal-E12;Incertae Sedis;Incertae Sedis;Incertae Sedis;	0	0	3	3	0	3	0	458449	212
	SILVA (only NR);Bacteria;Apal-E12;Incertae Sedis;Incertae Sedis;Incertae Sedis;Incertae Sedis;	0	0	3	3	0	3	0	458449	212
	SILVA (only NR);Bacteria;Aquificota;	0	0	253	253	0	253	0	458199	212
	SILVA (only NR);Bacteria;Aquificota;Aquificia;	0	0	226	226	0	226	0	458226	212
	SILVA (only NR);Bacteria;Aquificota;Aquificia;Aquificales;	0	0	130	130	0	130	0	458322	212
	SILVA (only NR);Bacteria;Aquificota;Aquificia;Aquificales;Aquificaceae;	0	0	90	90	0	90	0	458362	212
	SILVA (only NR);Bacteria;Aquificota;Aquificia;Aquificales;Aquificaceae;Aquifex;	0	0	3	3	0	3	0	458449	212
	SILVA (only NR);Bacteria;Aquificota;Aquificia;Aquificales;Aquificaceae;Hydrogenivirga;	0	0	5	5	0	5	0	458447	212
	SILVA (only NR);Bacteria;Aquificota;Aquificia;Aquificales;Aquificaceae;Hydrogenobacter;	0	0	14	14	0	14	0	458438	212
	SILVA (only NR);Bacteria;Aquificota;Aquificia;Aquificales;Aquificaceae;Incertae Sedis;	0	0	4	4	0	4	0	458448	212
	SILVA (only NR);Bacteria;Aquificota;Aquificia;Aquificales;Aquificaceae;Thermocrinis;	0	0	48	48	0	48	0	458404	212
	SILVA (only NR);Bacteria;Aquificota;Aquificia;Aquificales;Aquificaceae;Thermothrix;	0	0	16	16	0	16	0	458436	212
	SILVA (only NR);Bacteria;Aquificota;Aquificia;Aquificales;Hydrogenobaculaceae;	0	0	40	40	0	40	0	458412	212
	SILVA (only NR);Bacteria;Aquificota;Aquificia;Aquificales;Hydrogenobaculaceae;Hydrogenobaculum;	0	0	40	40	0	40	0	458412	212
	SILVA (only NR);Bacteria;Aquificota;Aquificia;Hydrogenothermales;	0	0	96	96	0	96	0	458356	212
	SILVA (only NR);Bacteria;Aquificota;Aquificia;Hydrogenothermales;Hydrogenothermaceae;	0	0	96	96	0	96	0	458356	212
	SILVA (only NR);Bacteria;Aquificota;Aquificia;Hydrogenothermales;Hydrogenothermaceae;Hydrogenothermus;	0	0	7	7	0	7	0	458445	212
	SILVA (only NR);Bacteria;Aquificota;Aquificia;Hydrogenothermales;Hydrogenothermaceae;Incertae Sedis;	0	0	10	10	0	10	0	458442	212
	SILVA (only NR);Bacteria;Aquificota;Aquificia;Hydrogenothermales;Hydrogenothermaceae;Persephonella;	0	0	16	16	0	16	0	458436	212
	SILVA (only NR);Bacteria;Aquificota;Aquificia;Hydrogenothermales;Hydrogenothermaceae;Sulfurihydrogenibium;	0	0	54	54	0	54	0	458398	212
	SILVA (only NR);Bacteria;Aquificota;Aquificia;Hydrogenothermales;Hydrogenothermaceae;Venenivibrio;	0	0	9	9	0	9	0	458443	212
	SILVA (only NR);Bacteria;Aquificota;Desulfurobacteriia;	0	0	27	27	0	27	0	458425	212
	SILVA (only NR);Bacteria;Aquificota;Desulfurobacteriia;Desulfurobacteriales;	0	0	27	27	0	27	0	458425	212
	SILVA (only NR);Bacteria;Aquificota;Desulfurobacteriia;Desulfurobacteriales;Desulfurobacteriaceae;	0	0	27	27	0	27	0	458425	212
	SILVA (only NR);Bacteria;Aquificota;Desulfurobacteriia;Desulfurobacteriales;Desulfurobacteriaceae;Balnearium;	0	0	2	2	0	2	0	458450	212
	SILVA (only NR);Bacteria;Aquificota;Desulfurobacteriia;Desulfurobacteriales;Desulfurobacteriaceae;Desulfurobacterium;	0	0	18	18	0	18	0	458434	212
	SILVA (only NR);Bacteria;Aquificota;Desulfurobacteriia;Desulfurobacteriales;Desulfurobacteriaceae;Phorcysia;	0	0	1	1	0	1	0	458451	212
	SILVA (only NR);Bacteria;Aquificota;Desulfurobacteriia;Desulfurobacteriales;Desulfurobacteriaceae;Thermovibrio;	0	0	6	6	0	6	0	458446	212
	SILVA (only NR);Bacteria;Armatimonadota;	0	0	776	776	0	776	0	457676	212
	SILVA (only NR);Bacteria;Armatimonadota;Armatimonadia;	0	0	156	156	0	156	0	458296	212
	SILVA (only NR);Bacteria;Armatimonadota;Armatimonadia;Armatimonadales;	0	0	156	156	0	156	0	458296	212
	SILVA (only NR);Bacteria;Armatimonadota;Armatimonadia;Armatimonadales;Armatimonadaceae;	0	0	156	156	0	156	0	458296	212
	SILVA (only NR);Bacteria;Armatimonadota;Armatimonadia;Armatimonadales;Armatimonadaceae;Armatimonas;	0	0	12	12	0	12	0	458440	212
	SILVA (only NR);Bacteria;Armatimonadota;Armatimonadia;Armatimonadales;Armatimonadaceae;Incertae Sedis;	0	0	144	144	0	144	0	458308	212
	SILVA (only NR);Bacteria;Armatimonadota;Chthonomonadia;	0	0	88	88	0	88	0	458364	212
	SILVA (only NR);Bacteria;Armatimonadota;Chthonomonadia;Chthonomonadales;	0	0	88	88	0	88	0	458364	212
	SILVA (only NR);Bacteria;Armatimonadota;Chthonomonadia;Chthonomonadales;Chthonomonadaceae;	0	0	34	34	0	34	0	458418	212
	SILVA (only NR);Bacteria;Armatimonadota;Chthonomonadia;Chthonomonadales;Chthonomonadaceae;Chthonomonas;	0	0	34	34	0	34	0	458418	212
	SILVA (only NR);Bacteria;Armatimonadota;Chthonomonadia;Chthonomonadales;Incertae Sedis;	0	0	54	54	0	54	0	458398	212
	SILVA (only NR);Bacteria;Armatimonadota;Chthonomonadia;Chthonomonadales;Incertae Sedis;Incertae Sedis;	0	0	54	54	0	54	0	458398	212
	SILVA (only NR);Bacteria;Armatimonadota;DG-56;	0	0	21	21	0	21	0	458431	212
	SILVA (only NR);Bacteria;Armatimonadota;DG-56;Incertae Sedis;	0	0	21	21	0	21	0	458431	212
	SILVA (only NR);Bacteria;Armatimonadota;DG-56;Incertae Sedis;Incertae Sedis;	0	0	21	21	0	21	0	458431	212
	SILVA (only NR);Bacteria;Armatimonadota;DG-56;Incertae Sedis;Incertae Sedis;Incertae Sedis;	0	0	21	21	0	21	0	458431	212
	SILVA (only NR);Bacteria;Armatimonadota;Fimbriimonadia;	0	0	220	220	0	220	0	458232	212
	SILVA (only NR);Bacteria;Armatimonadota;Fimbriimonadia;Fimbriimonadales;	0	0	220	220	0	220	0	458232	212
	SILVA (only NR);Bacteria;Armatimonadota;Fimbriimonadia;Fimbriimonadales;Fimbriimonadaceae;	0	0	172	172	0	172	0	458280	212
	SILVA (only NR);Bacteria;Armatimonadota;Fimbriimonadia;Fimbriimonadales;Fimbriimonadaceae;Fimbriimonas;	0	0	7	7	0	7	0	458445	212
	SILVA (only NR);Bacteria;Armatimonadota;Fimbriimonadia;Fimbriimonadales;Fimbriimonadaceae;Incertae Sedis;	0	0	165	165	0	165	0	458287	212
	SILVA (only NR);Bacteria;Armatimonadota;Fimbriimonadia;Fimbriimonadales;Incertae Sedis;	0	0	48	48	0	48	0	458404	212
	SILVA (only NR);Bacteria;Armatimonadota;Fimbriimonadia;Fimbriimonadales;Incertae Sedis;Incertae Sedis;	0	0	48	48	0	48	0	458404	212
	SILVA (only NR);Bacteria;Armatimonadota;Incertae Sedis;	0	0	291	291	0	291	0	458161	212
	SILVA (only NR);Bacteria;Armatimonadota;Incertae Sedis;Incertae Sedis;	0	0	291	291	0	291	0	458161	212
	SILVA (only NR);Bacteria;Armatimonadota;Incertae Sedis;Incertae Sedis;Incertae Sedis;	0	0	291	291	0	291	0	458161	212
	SILVA (only NR);Bacteria;Armatimonadota;Incertae Sedis;Incertae Sedis;Incertae Sedis;Incertae Sedis;	0	0	291	291	0	291	0	458161	212
	SILVA (only NR);Bacteria;Atribacterota;	0	0	391	391	0	391	0	458061	212
	SILVA (only NR);Bacteria;Atribacterota;Caldatribacteriia;	0	0	48	48	0	48	0	458404	212
	SILVA (only NR);Bacteria;Atribacterota;Caldatribacteriia;Caldatribacteriales;	0	0	48	48	0	48	0	458404	212
	SILVA (only NR);Bacteria;Atribacterota;Caldatribacteriia;Caldatribacteriales;Caldatribacteriaceae;	0	0	48	48	0	48	0	458404	212
	SILVA (only NR);Bacteria;Atribacterota;Caldatribacteriia;Caldatribacteriales;Caldatribacteriaceae;Candidatus Caldatribacterium;	0	0	48	48	0	48	0	458404	212
	SILVA (only NR);Bacteria;Atribacterota;JS1;	0	0	343	343	0	343	0	458109	212
	SILVA (only NR);Bacteria;Atribacterota;JS1;Incertae Sedis;	0	0	343	343	0	343	0	458109	212
	SILVA (only NR);Bacteria;Atribacterota;JS1;Incertae Sedis;Incertae Sedis;	0	0	343	343	0	343	0	458109	212
	SILVA (only NR);Bacteria;Atribacterota;JS1;Incertae Sedis;Incertae Sedis;Incertae Sedis;	0	0	343	343	0	343	0	458109	212
	SILVA (only NR);Bacteria;BHI80-139;	0	0	41	41	0	41	0	458411	212
	SILVA (only NR);Bacteria;BHI80-139;Incertae Sedis;	0	0	41	41	0	41	0	458411	212
	SILVA (only NR);Bacteria;BHI80-139;Incertae Sedis;Incertae Sedis;	0	0	41	41	0	41	0	458411	212
	SILVA (only NR);Bacteria;BHI80-139;Incertae Sedis;Incertae Sedis;Incertae Sedis;	0	0	41	41	0	41	0	458411	212
	SILVA (only NR);Bacteria;BHI80-139;Incertae Sedis;Incertae Sedis;Incertae Sedis;Incertae Sedis;	0	0	41	41	0	41	0	458411	212
	SILVA (only NR);Bacteria;Bacillota;	0	0	100532	100532	0	100532	0	357920	212
	SILVA (only NR);Bacteria;Bacillota;BRH-c20a;	0	0	32	32	0	32	0	458420	212
	SILVA (only NR);Bacteria;Bacillota;BRH-c20a;Incertae Sedis;	0	0	32	32	0	32	0	458420	212
	SILVA (only NR);Bacteria;Bacillota;BRH-c20a;Incertae Sedis;Incertae Sedis;	0	0	32	32	0	32	0	458420	212
	SILVA (only NR);Bacteria;Bacillota;BRH-c20a;Incertae Sedis;Incertae Sedis;Incertae Sedis;	0	0	32	32	0	32	0	458420	212
	SILVA (only NR);Bacteria;Bacillota;Bacilli;	0	0	42704	42704	0	42704	0	415748	212
	SILVA (only NR);Bacteria;Bacillota;Bacilli;Acholeplasmatales;	0	0	752	752	0	752	0	457700	212
	SILVA (only NR);Bacteria;Bacillota;Bacilli;Acholeplasmatales;Acholeplasmataceae;	0	0	752	752	0	752	0	457700	212
	SILVA (only NR);Bacteria;Bacillota;Bacilli;Acholeplasmatales;Acholeplasmataceae;Acholeplasma;	0	0	203	203	0	203	0	458249	212
	SILVA (only NR);Bacteria;Bacillota;Bacilli;Acholeplasmatales;Acholeplasmataceae;Anaeroplasma;	0	0	63	63	0	63	0	458389	212
	SILVA (only NR);Bacteria;Bacillota;Bacilli;Acholeplasmatales;Acholeplasmataceae;Candidatus Phytoplasma;	0	0	468	468	0	468	0	457984	212
	SILVA (only NR);Bacteria;Bacillota;Bacilli;Acholeplasmatales;Acholeplasmataceae;DMI;	0	0	4	4	0	4	0	458448	212
	SILVA (only NR);Bacteria;Bacillota;Bacilli;Acholeplasmatales;Acholeplasmataceae;EMP-G18;	0	0	4	4	0	4	0	458448	212
	SILVA (only NR);Bacteria;Bacillota;Bacilli;Acholeplasmatales;Acholeplasmataceae;EUB33-2;	0	0	5	5	0	5	0	458447	212
	SILVA (only NR);Bacteria;Bacillota;Bacilli;Acholeplasmatales;Acholeplasmataceae;NED5E9;	0	0	3	3	0	3	0	458449	212
	SILVA (only NR);Bacteria;Bacillota;Bacilli;Acholeplasmatales;Acholeplasmataceae;T2WK15B57;	0	0	2	2	0	2	0	458450	212
	SILVA (only NR);Bacteria;Bacillota;Bacilli;Alicyclobacillales;	0	0	327	327	0	327	0	458125	212
	SILVA (only NR);Bacteria;Bacillota;Bacilli;Alicyclobacillales;Alicyclobacillaceae;	0	0	327	327	0	327	0	458125	212
	SILVA (only NR);Bacteria;Bacillota;Bacilli;Alicyclobacillales;Alicyclobacillaceae;Acidibacillus;	0	0	36	36	0	36	0	458416	212
	SILVA (only NR);Bacteria;Bacillota;Bacilli;Alicyclobacillales;Alicyclobacillaceae;Alicyclobacillus;	0	0	161	161	0	161	0	458291	212
	SILVA (only NR);Bacteria;Bacillota;Bacilli;Alicyclobacillales;Alicyclobacillaceae;Effusibacillus;	0	0	23	23	0	23	0	458429	212
	SILVA (only NR);Bacteria;Bacillota;Bacilli;Alicyclobacillales;Alicyclobacillaceae;Tumebacillus;	0	0	107	107	0	107	0	458345	212
	SILVA (only NR);Bacteria;Bacillota;Bacilli;Aneurinibacillales;	0	0	67	67	0	67	0	458385	212
	SILVA (only NR);Bacteria;Bacillota;Bacilli;Aneurinibacillales;Aneurinibacillaceae;	0	0	67	67	0	67	0	458385	212
	SILVA (only NR);Bacteria;Bacillota;Bacilli;Aneurinibacillales;Aneurinibacillaceae;Aneurinibacillus;	0	0	67	67	0	67	0	458385	212
	SILVA (only NR);Bacteria;Bacillota;Bacilli;Bacillales;	0	0	15844	15844	0	15844	0	442608	212
	SILVA (only NR);Bacteria;Bacillota;Bacilli;Bacillales;Bacillaceae;	0	0	13752	13752	0	13752	0	444700	212
	SILVA (only NR);Bacteria;Bacillota;Bacilli;Bacillales;Bacillaceae;Aeribacillus;	0	0	51	51	0	51	0	458401	212
	SILVA (only NR);Bacteria;Bacillota;Bacilli;Bacillales;Bacillaceae;Alkalibacillus;	0	0	17	17	0	17	0	458435	212
	SILVA (only NR);Bacteria;Bacillota;Bacilli;Bacillales;Bacillaceae;Alkalicoccobacillus;	0	0	22	22	0	22	0	458430	212
	SILVA (only NR);Bacteria;Bacillota;Bacilli;Bacillales;Bacillaceae;Alkalihalobacillus;	0	0	27	27	0	27	0	458425	212
	SILVA (only NR);Bacteria;Bacillota;Bacilli;Bacillales;Bacillaceae;Alkalihalobacterium;	0	0	6	6	0	6	0	458446	212
	SILVA (only NR);Bacteria;Bacillota;Bacilli;Bacillales;Bacillaceae;Alkalihalophilus;	0	0	34	34	0	34	0	458418	212
	SILVA (only NR);Bacteria;Bacillota;Bacilli;Bacillales;Bacillaceae;Alkalilactibacillus;	0	0	9	9	0	9	0	458443	212
	SILVA (only NR);Bacteria;Bacillota;Bacilli;Bacillales;Bacillaceae;Allobacillus;	0	0	7	7	0	7	0	458445	212
	SILVA (only NR);Bacteria;Bacillota;Bacilli;Bacillales;Bacillaceae;Amphibacillus;	0	0	22	22	0	22	0	458430	212
	SILVA (only NR);Bacteria;Bacillota;Bacilli;Bacillales;Bacillaceae;Anaerobacillus;	0	0	43	43	0	43	0	458409	212
	SILVA (only NR);Bacteria;Bacillota;Bacilli;Bacillales;Bacillaceae;Anoxybacillus;	0	0	753	753	0	753	0	457699	212
	SILVA (only NR);Bacteria;Bacillota;Bacilli;Bacillales;Bacillaceae;Aquibacillus;	0	0	10	10	0	10	0	458442	212
	SILVA (only NR);Bacteria;Bacillota;Bacilli;Bacillales;Bacillaceae;Aquisalibacillus;	0	0	4	4	0	4	0	458448	212
	SILVA (only NR);Bacteria;Bacillota;Bacilli;Bacillales;Bacillaceae;Aureibacillus;	0	0	4	4	0	4	0	458448	212
	SILVA (only NR);Bacteria;Bacillota;Bacilli;Bacillales;Bacillaceae;Bacillus;	0	0	7505	7505	0	7505	0	450947	212
	SILVA (only NR);Bacteria;Bacillota;Bacilli;Bacillales;Bacillaceae;Caldibacillus;	0	0	15	15	0	15	0	458437	212
	SILVA (only NR);Bacteria;Bacillota;Bacilli;Bacillales;Bacillaceae;Calditerricola;	0	0	4	4	0	4	0	458448	212
	SILVA (only NR);Bacteria;Bacillota;Bacilli;Bacillales;Bacillaceae;Cerasibacillus;	0	0	8	8	0	8	0	458444	212
	SILVA (only NR);Bacteria;Bacillota;Bacilli;Bacillales;Bacillaceae;Compostibacillus;	0	0	4	4	0	4	0	458448	212
	SILVA (only NR);Bacteria;Bacillota;Bacilli;Bacillales;Bacillaceae;Cytobacillus;	0	0	27	27	0	27	0	458425	212
	SILVA (only NR);Bacteria;Bacillota;Bacilli;Bacillales;Bacillaceae;Desertibacillus;	0	0	1	1	0	1	0	458451	212
	SILVA (only NR);Bacteria;Bacillota;Bacilli;Bacillales;Bacillaceae;Ectobacillus;	0	0	27	27	0	27	0	458425	212
	SILVA (only NR);Bacteria;Bacillota;Bacilli;Bacillales;Bacillaceae;Falsibacillus;	0	0	2	2	0	2	0	458450	212
	SILVA (only NR);Bacteria;Bacillota;Bacilli;Bacillales;Bacillaceae;Ferdinandcohnia;	0	0	34	34	0	34	0	458418	212
	SILVA (only NR);Bacteria;Bacillota;Bacilli;Bacillales;Bacillaceae;Fermentibacillus;	0	0	4	4	0	4	0	458448	212
	SILVA (only NR);Bacteria;Bacillota;Bacilli;Bacillales;Bacillaceae;Fictibacillus;	0	0	86	86	0	86	0	458366	212
	SILVA (only NR);Bacteria;Bacillota;Bacilli;Bacillales;Bacillaceae;Filobacillus;	0	0	3	3	0	3	0	458449	212
	SILVA (only NR);Bacteria;Bacillota;Bacilli;Bacillales;Bacillaceae;Geobacillus;	0	0	496	496	0	496	0	457956	212
	SILVA (only NR);Bacteria;Bacillota;Bacilli;Bacillales;Bacillaceae;Gottfriedia;	0	0	52	52	0	52	0	458400	212
	SILVA (only NR);Bacteria;Bacillota;Bacilli;Bacillales;Bacillaceae;Gracilibacillus;	0	0	48	48	0	48	0	458404	212
	SILVA (only NR);Bacteria;Bacillota;Bacilli;Bacillales;Bacillaceae;Halalkalibacillus;	0	0	3	3	0	3	0	458449	212
	SILVA (only NR);Bacteria;Bacillota;Bacilli;Bacillales;Bacillaceae;Halalkalibacter;	0	0	106	106	0	106	0	458346	212
	SILVA (only NR);Bacteria;Bacillota;Bacilli;Bacillales;Bacillaceae;Halalkalibacterium;	0	0	49	49	0	49	0	458403	212
	SILVA (only NR);Bacteria;Bacillota;Bacilli;Bacillales;Bacillaceae;Halobacillus;	0	0	164	164	0	164	0	458288	212
	SILVA (only NR);Bacteria;Bacillota;Bacilli;Bacillales;Bacillaceae;Halolactibacillus;	0	0	33	33	0	33	0	458419	212
	SILVA (only NR);Bacteria;Bacillota;Bacilli;Bacillales;Bacillaceae;Heyndrickxia;	0	0	30	30	0	30	0	458422	212
	SILVA (only NR);Bacteria;Bacillota;Bacilli;Bacillales;Bacillaceae;Incertae Sedis;	0	0	76	76	0	76	0	458376	212
	SILVA (only NR);Bacteria;Bacillota;Bacilli;Bacillales;Bacillaceae;Lederbergia;	0	0	48	48	0	48	0	458404	212
	SILVA (only NR);Bacteria;Bacillota;Bacilli;Bacillales;Bacillaceae;Lentibacillus;	0	0	21	21	0	21	0	458431	212
	SILVA (only NR);Bacteria;Bacillota;Bacilli;Bacillales;Bacillaceae;Litchfieldia;	0	0	69	69	0	69	0	458383	212
	SILVA (only NR);Bacteria;Bacillota;Bacilli;Bacillales;Bacillaceae;Lottiidibacillus;	0	0	2	2	0	2	0	458450	212
	SILVA (only NR);Bacteria;Bacillota;Bacilli;Bacillales;Bacillaceae;Margalitia;	0	0	1	1	0	1	0	458451	212
	SILVA (only NR);Bacteria;Bacillota;Bacilli;Bacillales;Bacillaceae;Melghiribacillus;	0	0	2	2	0	2	0	458450	212
	SILVA (only NR);Bacteria;Bacillota;Bacilli;Bacillales;Bacillaceae;Mesobacillus;	0	0	186	186	0	186	0	458266	212
	SILVA (only NR);Bacteria;Bacillota;Bacilli;Bacillales;Bacillaceae;Metabacillus;	0	0	225	225	0	225	0	458227	212
	SILVA (only NR);Bacteria;Bacillota;Bacilli;Bacillales;Bacillaceae;Microaerobacter;	0	0	1	1	0	1	0	458451	212
	SILVA (only NR);Bacteria;Bacillota;Bacilli;Bacillales;Bacillaceae;Natronobacillus;	0	0	1	1	0	1	0	458451	212
	SILVA (only NR);Bacteria;Bacillota;Bacilli;Bacillales;Bacillaceae;Neobacillus;	0	0	353	353	0	353	0	458099	212
	SILVA (only NR);Bacteria;Bacillota;Bacilli;Bacillales;Bacillaceae;Niallia;	0	0	288	288	0	288	0	458164	212
	SILVA (only NR);Bacteria;Bacillota;Bacilli;Bacillales;Bacillaceae;Oceanobacillus;	0	0	194	194	0	194	0	458258	212
	SILVA (only NR);Bacteria;Bacillota;Bacilli;Bacillales;Bacillaceae;Ornithinibacillus;	0	0	24	24	0	24	0	458428	212
	SILVA (only NR);Bacteria;Bacillota;Bacilli;Bacillales;Bacillaceae;Parageobacillus;	0	0	99	99	0	99	0	458353	212
	SILVA (only NR);Bacteria;Bacillota;Bacilli;Bacillales;Bacillaceae;Paraliobacillus;	0	0	10	10	0	10	0	458442	212
	SILVA (only NR);Bacteria;Bacillota;Bacilli;Bacillales;Bacillaceae;Paucisalibacillus;	0	0	10	10	0	10	0	458442	212
	SILVA (only NR);Bacteria;Bacillota;Bacilli;Bacillales;Bacillaceae;Pelagirhabdus;	0	0	3	3	0	3	0	458449	212
	SILVA (only NR);Bacteria;Bacillota;Bacilli;Bacillales;Bacillaceae;Peribacillus;	0	0	374	374	0	374	0	458078	212
	SILVA (only NR);Bacteria;Bacillota;Bacilli;Bacillales;Bacillaceae;Piscibacillus;	0	0	11	11	0	11	0	458441	212
	SILVA (only NR);Bacteria;Bacillota;Bacilli;Bacillales;Bacillaceae;Polygonibacillus;	0	0	28	28	0	28	0	458424	212
	SILVA (only NR);Bacteria;Bacillota;Bacilli;Bacillales;Bacillaceae;Pontibacillus;	0	0	27	27	0	27	0	458425	212
	SILVA (only NR);Bacteria;Bacillota;Bacilli;Bacillales;Bacillaceae;Priestia;	0	0	1021	1021	0	1021	0	457431	212
	SILVA (only NR);Bacteria;Bacillota;Bacilli;Bacillales;Bacillaceae;Pseudalkalibacillus;	0	0	13	13	0	13	0	458439	212
	SILVA (only NR);Bacteria;Bacillota;Bacilli;Bacillales;Bacillaceae;Pseudogracilibacillus;	0	0	18	18	0	18	0	458434	212
	SILVA (only NR);Bacteria;Bacillota;Bacilli;Bacillales;Bacillaceae;Pueribacillus;	0	0	7	7	0	7	0	458445	212
	SILVA (only NR);Bacteria;Bacillota;Bacilli;Bacillales;Bacillaceae;Rossellomorea;	0	0	292	292	0	292	0	458160	212
	SILVA (only NR);Bacteria;Bacillota;Bacilli;Bacillales;Bacillaceae;Saccharococcus;	0	0	2	2	0	2	0	458450	212
	SILVA (only NR);Bacteria;Bacillota;Bacilli;Bacillales;Bacillaceae;Salimicrobium;	0	0	26	26	0	26	0	458426	212
	SILVA (only NR);Bacteria;Bacillota;Bacilli;Bacillales;Bacillaceae;Salinibacillus;	0	0	4	4	0	4	0	458448	212
	SILVA (only NR);Bacteria;Bacillota;Bacilli;Bacillales;Bacillaceae;Salirhabdus;	0	0	6	6	0	6	0	458446	212
	SILVA (only NR);Bacteria;Bacillota;Bacilli;Bacillales;Bacillaceae;Saliterribacillus;	0	0	3	3	0	3	0	458449	212
	SILVA (only NR);Bacteria;Bacillota;Bacilli;Bacillales;Bacillaceae;Schinkia;	0	0	34	34	0	34	0	458418	212
	SILVA (only NR);Bacteria;Bacillota;Bacilli;Bacillales;Bacillaceae;Sediminibacillus;	0	0	7	7	0	7	0	458445	212
	SILVA (only NR);Bacteria;Bacillota;Bacilli;Bacillales;Bacillaceae;Shouchella;	0	0	93	93	0	93	0	458359	212
	SILVA (only NR);Bacteria;Bacillota;Bacilli;Bacillales;Bacillaceae;Siminovitchia;	0	0	40	40	0	40	0	458412	212
	SILVA (only NR);Bacteria;Bacillota;Bacilli;Bacillales;Bacillaceae;Sinibacillus;	0	0	4	4	0	4	0	458448	212
	SILVA (only NR);Bacteria;Bacillota;Bacilli;Bacillales;Bacillaceae;Streptohalobacillus;	0	0	1	1	0	1	0	458451	212
	SILVA (only NR);Bacteria;Bacillota;Bacilli;Bacillales;Bacillaceae;Sutcliffiella;	0	0	91	91	0	91	0	458361	212
	SILVA (only NR);Bacteria;Bacillota;Bacilli;Bacillales;Bacillaceae;Swionibacillus;	0	0	3	3	0	3	0	458449	212
	SILVA (only NR);Bacteria;Bacillota;Bacilli;Bacillales;Bacillaceae;Tenuibacillus;	0	0	3	3	0	3	0	458449	212
	SILVA (only NR);Bacteria;Bacillota;Bacilli;Bacillales;Bacillaceae;Tepidibacillus;	0	0	7	7	0	7	0	458445	212
	SILVA (only NR);Bacteria;Bacillota;Bacilli;Bacillales;Bacillaceae;Terribacillus;	0	0	22	22	0	22	0	458430	212
	SILVA (only NR);Bacteria;Bacillota;Bacilli;Bacillales;Bacillaceae;Thalassobacillus;	0	0	20	20	0	20	0	458432	212
	SILVA (only NR);Bacteria;Bacillota;Bacilli;Bacillales;Bacillaceae;Thermolongibacillus;	0	0	2	2	0	2	0	458450	212
	SILVA (only NR);Bacteria;Bacillota;Bacilli;Bacillales;Bacillaceae;Ureibacillus;	0	0	28	28	0	28	0	458424	212
	SILVA (only NR);Bacteria;Bacillota;Bacilli;Bacillales;Bacillaceae;Virgibacillus;	0	0	176	176	0	176	0	458276	212
	SILVA (only NR);Bacteria;Bacillota;Bacilli;Bacillales;Bacillaceae;Vulcanibacillus;	0	0	17	17	0	17	0	458435	212
	SILVA (only NR);Bacteria;Bacillota;Bacilli;Bacillales;Bacillaceae;Weizmannia;	0	0	49	49	0	49	0	458403	212
	SILVA (only NR);Bacteria;Bacillota;Bacilli;Bacillales;Incertae Sedis;	0	0	1	1	0	1	0	458451	212
	SILVA (only NR);Bacteria;Bacillota;Bacilli;Bacillales;Incertae Sedis;Incertae Sedis;	0	0	1	1	0	1	0	458451	212
	SILVA (only NR);Bacteria;Bacillota;Bacilli;Bacillales;Marinococcaceae;	0	0	105	105	0	105	0	458347	212
	SILVA (only NR);Bacteria;Bacillota;Bacilli;Bacillales;Marinococcaceae;Aidingibacillus;	0	0	1	1	0	1	0	458451	212
	SILVA (only NR);Bacteria;Bacillota;Bacilli;Bacillales;Marinococcaceae;Aliibacillus;	0	0	1	1	0	1	0	458451	212
	SILVA (only NR);Bacteria;Bacillota;Bacilli;Bacillales;Marinococcaceae;Alteribacillus;	0	0	19	19	0	19	0	458433	212
	SILVA (only NR);Bacteria;Bacillota;Bacilli;Bacillales;Marinococcaceae;Geomicrobium;	0	0	9	9	0	9	0	458443	212
	SILVA (only NR);Bacteria;Bacillota;Bacilli;Bacillales;Marinococcaceae;Incertae Sedis;	0	0	3	3	0	3	0	458449	212
	SILVA (only NR);Bacteria;Bacillota;Bacilli;Bacillales;Marinococcaceae;Marinococcus;	0	0	47	47	0	47	0	458405	212
	SILVA (only NR);Bacteria;Bacillota;Bacilli;Bacillales;Marinococcaceae;Natribacillus;	0	0	5	5	0	5	0	458447	212
	SILVA (only NR);Bacteria;Bacillota;Bacilli;Bacillales;Marinococcaceae;Salibacterium;	0	0	11	11	0	11	0	458441	212
	SILVA (only NR);Bacteria;Bacillota;Bacilli;Bacillales;Marinococcaceae;Salsuginibacillus;	0	0	5	5	0	5	0	458447	212
	SILVA (only NR);Bacteria;Bacillota;Bacilli;Bacillales;Marinococcaceae;Sinobaca;	0	0	4	4	0	4	0	458448	212
	SILVA (only NR);Bacteria;Bacillota;Bacilli;Bacillales;Planococcaceae;	0	0	1802	1802	0	1802	0	456650	212
	SILVA (only NR);Bacteria;Bacillota;Bacilli;Bacillales;Planococcaceae;Bhargavaea;	0	0	30	30	0	30	0	458422	212
	SILVA (only NR);Bacteria;Bacillota;Bacilli;Bacillales;Planococcaceae;Caryophanon;	0	0	9	9	0	9	0	458443	212
	SILVA (only NR);Bacteria;Bacillota;Bacilli;Bacillales;Planococcaceae;Chryseomicrobium;	0	0	29	29	0	29	0	458423	212
	SILVA (only NR);Bacteria;Bacillota;Bacilli;Bacillales;Planococcaceae;Chungangia;	0	0	6	6	0	6	0	458446	212
	SILVA (only NR);Bacteria;Bacillota;Bacilli;Bacillales;Planococcaceae;Domibacillus;	0	0	42	42	0	42	0	458410	212
	SILVA (only NR);Bacteria;Bacillota;Bacilli;Bacillales;Planococcaceae;Incertae Sedis;	0	0	65	65	0	65	0	458387	212
	SILVA (only NR);Bacteria;Bacillota;Bacilli;Bacillales;Planococcaceae;Indiicoccus;	0	0	2	2	0	2	0	458450	212
	SILVA (only NR);Bacteria;Bacillota;Bacilli;Bacillales;Planococcaceae;Jeotgalibacillus;	0	0	31	31	0	31	0	458421	212
	SILVA (only NR);Bacteria;Bacillota;Bacilli;Bacillales;Planococcaceae;Kurthia;	0	0	55	55	0	55	0	458397	212
	SILVA (only NR);Bacteria;Bacillota;Bacilli;Bacillales;Planococcaceae;Lysinibacillus;	0	0	707	707	0	707	0	457745	212
	SILVA (only NR);Bacteria;Bacillota;Bacilli;Bacillales;Planococcaceae;Metasolibacillus;	0	0	1	1	0	1	0	458451	212
	SILVA (only NR);Bacteria;Bacillota;Bacilli;Bacillales;Planococcaceae;Paenisporosarcina;	0	0	47	47	0	47	0	458405	212
	SILVA (only NR);Bacteria;Bacillota;Bacilli;Bacillales;Planococcaceae;Planococcus;	0	0	329	329	0	329	0	458123	212
	SILVA (only NR);Bacteria;Bacillota;Bacilli;Bacillales;Planococcaceae;Psychrobacillus;	0	0	64	64	0	64	0	458388	212
	SILVA (only NR);Bacteria;Bacillota;Bacilli;Bacillales;Planococcaceae;Rummeliibacillus;	0	0	31	31	0	31	0	458421	212
	SILVA (only NR);Bacteria;Bacillota;Bacilli;Bacillales;Planococcaceae;Savagea;	0	0	3	3	0	3	0	458449	212
	SILVA (only NR);Bacteria;Bacillota;Bacilli;Bacillales;Planococcaceae;Solibacillus;	0	0	132	132	0	132	0	458320	212
	SILVA (only NR);Bacteria;Bacillota;Bacilli;Bacillales;Planococcaceae;Sporosarcina;	0	0	207	207	0	207	0	458245	212
	SILVA (only NR);Bacteria;Bacillota;Bacilli;Bacillales;Planococcaceae;Viridibacillus;	0	0	10	10	0	10	0	458442	212
	SILVA (only NR);Bacteria;Bacillota;Bacilli;Bacillales;Planococcaceae;[Renibacterium] salmoninarum group;	0	0	2	2	0	2	0	458450	212
	SILVA (only NR);Bacteria;Bacillota;Bacilli;Bacillales;Salisediminibacteriaceae;	0	0	91	91	0	91	0	458361	212
	SILVA (only NR);Bacteria;Bacillota;Bacilli;Bacillales;Salisediminibacteriaceae;Alkalicoccus;	0	0	13	13	0	13	0	458439	212
	SILVA (only NR);Bacteria;Bacillota;Bacilli;Bacillales;Salisediminibacteriaceae;Alteribacter;	0	0	13	13	0	13	0	458439	212
	SILVA (only NR);Bacteria;Bacillota;Bacilli;Bacillales;Salisediminibacteriaceae;Evansella;	0	0	22	22	0	22	0	458430	212
	SILVA (only NR);Bacteria;Bacillota;Bacilli;Bacillales;Salisediminibacteriaceae;Salipaludibacillus;	0	0	26	26	0	26	0	458426	212
	SILVA (only NR);Bacteria;Bacillota;Bacilli;Bacillales;Salisediminibacteriaceae;Salisediminibacterium;	0	0	15	15	0	15	0	458437	212
	SILVA (only NR);Bacteria;Bacillota;Bacilli;Bacillales;Salisediminibacteriaceae;Texcoconibacillus;	0	0	2	2	0	2	0	458450	212
	SILVA (only NR);Bacteria;Bacillota;Bacilli;Bacillales;Sporolactobacillaceae;	0	0	93	93	0	93	0	458359	212
	SILVA (only NR);Bacteria;Bacillota;Bacilli;Bacillales;Sporolactobacillaceae;Caenibacillus;	0	0	2	2	0	2	0	458450	212
	SILVA (only NR);Bacteria;Bacillota;Bacilli;Bacillales;Sporolactobacillaceae;Camelliibacillus;	0	0	1	1	0	1	0	458451	212
	SILVA (only NR);Bacteria;Bacillota;Bacilli;Bacillales;Sporolactobacillaceae;Incertae Sedis;	0	0	3	3	0	3	0	458449	212
	SILVA (only NR);Bacteria;Bacillota;Bacilli;Bacillales;Sporolactobacillaceae;Pullulanibacillus;	0	0	12	12	0	12	0	458440	212
	SILVA (only NR);Bacteria;Bacillota;Bacilli;Bacillales;Sporolactobacillaceae;Scopulibacillus;	0	0	4	4	0	4	0	458448	212
	SILVA (only NR);Bacteria;Bacillota;Bacilli;Bacillales;Sporolactobacillaceae;Sporolactobacillus;	0	0	67	67	0	67	0	458385	212
	SILVA (only NR);Bacteria;Bacillota;Bacilli;Bacillales;Sporolactobacillaceae;Terrilactibacillus;	0	0	3	3	0	3	0	458449	212
	SILVA (only NR);Bacteria;Bacillota;Bacilli;Bacillales;Sporolactobacillaceae;Tuberibacillus;	0	0	1	1	0	1	0	458451	212
	SILVA (only NR);Bacteria;Bacillota;Bacilli;Brevibacillales;	0	0	405	405	0	405	0	458047	212
	SILVA (only NR);Bacteria;Bacillota;Bacilli;Brevibacillales;Brevibacillaceae;	0	0	405	405	0	405	0	458047	212
	SILVA (only NR);Bacteria;Bacillota;Bacilli;Brevibacillales;Brevibacillaceae;Brevibacillus;	0	0	405	405	0	405	0	458047	212
	SILVA (only NR);Bacteria;Bacillota;Bacilli;Caldalkalibacillales;	0	0	7	7	0	7	0	458445	212
	SILVA (only NR);Bacteria;Bacillota;Bacilli;Caldalkalibacillales;Caldalkalibacillaceae;	0	0	7	7	0	7	0	458445	212
	SILVA (only NR);Bacteria;Bacillota;Bacilli;Caldalkalibacillales;Caldalkalibacillaceae;Caldalkalibacillus;	0	0	7	7	0	7	0	458445	212
	SILVA (only NR);Bacteria;Bacillota;Bacilli;Desulfuribacillales;	0	0	11	11	0	11	0	458441	212
	SILVA (only NR);Bacteria;Bacillota;Bacilli;Desulfuribacillales;Desulfuribacillaceae;	0	0	11	11	0	11	0	458441	212
	SILVA (only NR);Bacteria;Bacillota;Bacilli;Desulfuribacillales;Desulfuribacillaceae;Desulfuribacillus;	0	0	11	11	0	11	0	458441	212
	SILVA (only NR);Bacteria;Bacillota;Bacilli;Erysipelotrichales;	0	0	2343	2343	0	2343	0	456109	212
	SILVA (only NR);Bacteria;Bacillota;Bacilli;Erysipelotrichales;Erysipelatoclostridiaceae;	0	0	743	743	0	743	0	457709	212
	SILVA (only NR);Bacteria;Bacillota;Bacilli;Erysipelotrichales;Erysipelatoclostridiaceae;Asteroleplasma;	0	0	18	18	0	18	0	458434	212
	SILVA (only NR);Bacteria;Bacillota;Bacilli;Erysipelotrichales;Erysipelatoclostridiaceae;Catenibacterium;	0	0	130	130	0	130	0	458322	212
	SILVA (only NR);Bacteria;Bacillota;Bacilli;Erysipelotrichales;Erysipelatoclostridiaceae;Coprobacillus;	0	0	10	10	0	10	0	458442	212
	SILVA (only NR);Bacteria;Bacillota;Bacilli;Erysipelotrichales;Erysipelatoclostridiaceae;Eggerthia;	0	0	10	10	0	10	0	458442	212
	SILVA (only NR);Bacteria;Bacillota;Bacilli;Erysipelotrichales;Erysipelatoclostridiaceae;Erysipelotrichaceae UCG-002;	0	0	40	40	0	40	0	458412	212
	SILVA (only NR);Bacteria;Bacillota;Bacilli;Erysipelotrichales;Erysipelatoclostridiaceae;Erysipelotrichaceae UCG-003;	0	0	118	118	0	118	0	458334	212
	SILVA (only NR);Bacteria;Bacillota;Bacilli;Erysipelotrichales;Erysipelatoclostridiaceae;Incertae Sedis;	0	0	23	23	0	23	0	458429	212
	SILVA (only NR);Bacteria;Bacillota;Bacilli;Erysipelotrichales;Erysipelatoclostridiaceae;Kandleria;	0	0	2	2	0	2	0	458450	212
	SILVA (only NR);Bacteria;Bacillota;Bacilli;Erysipelotrichales;Erysipelatoclostridiaceae;Longibaculum;	0	0	40	40	0	40	0	458412	212
	SILVA (only NR);Bacteria;Bacillota;Bacilli;Erysipelotrichales;Erysipelatoclostridiaceae;Massiliomicrobiota;	0	0	50	50	0	50	0	458402	212
	SILVA (only NR);Bacteria;Bacillota;Bacilli;Erysipelotrichales;Erysipelatoclostridiaceae;Sharpea;	0	0	7	7	0	7	0	458445	212
	SILVA (only NR);Bacteria;Bacillota;Bacilli;Erysipelotrichales;Erysipelatoclostridiaceae;Tannockella;	0	0	2	2	0	2	0	458450	212
	SILVA (only NR);Bacteria;Bacillota;Bacilli;Erysipelotrichales;Erysipelatoclostridiaceae;Thomasclavelia;	0	0	106	106	0	106	0	458346	212
	SILVA (only NR);Bacteria;Bacillota;Bacilli;Erysipelotrichales;Erysipelatoclostridiaceae;UCG-004;	0	0	187	187	0	187	0	458265	212
	SILVA (only NR);Bacteria;Bacillota;Bacilli;Erysipelotrichales;Erysipelotrichaceae;	0	0	1589	1589	0	1589	0	456863	212
	SILVA (only NR);Bacteria;Bacillota;Bacilli;Erysipelotrichales;Erysipelotrichaceae;Absiella;	0	0	2	2	0	2	0	458450	212
	SILVA (only NR);Bacteria;Bacillota;Bacilli;Erysipelotrichales;Erysipelotrichaceae;Allobaculum;	0	0	16	16	0	16	0	458436	212
	SILVA (only NR);Bacteria;Bacillota;Bacilli;Erysipelotrichales;Erysipelotrichaceae;Amedibacillus;	0	0	3	3	0	3	0	458449	212
	SILVA (only NR);Bacteria;Bacillota;Bacilli;Erysipelotrichales;Erysipelotrichaceae;Anaerorhabdus;	0	0	44	44	0	44	0	458408	212
	SILVA (only NR);Bacteria;Bacillota;Bacilli;Erysipelotrichales;Erysipelotrichaceae;Breznakia;	0	0	10	10	0	10	0	458442	212
	SILVA (only NR);Bacteria;Bacillota;Bacilli;Erysipelotrichales;Erysipelotrichaceae;Bulleidia;	0	0	4	4	0	4	0	458448	212
	SILVA (only NR);Bacteria;Bacillota;Bacilli;Erysipelotrichales;Erysipelotrichaceae;Catenisphaera;	0	0	21	21	0	21	0	458431	212
	SILVA (only NR);Bacteria;Bacillota;Bacilli;Erysipelotrichales;Erysipelotrichaceae;Culicoidibacter;	0	0	40	40	0	40	0	458412	212
	SILVA (only NR);Bacteria;Bacillota;Bacilli;Erysipelotrichales;Erysipelotrichaceae;Dielma;	0	0	26	26	0	26	0	458426	212
	SILVA (only NR);Bacteria;Bacillota;Bacilli;Erysipelotrichales;Erysipelotrichaceae;Dubosiella;	0	0	73	73	0	73	0	458379	212
	SILVA (only NR);Bacteria;Bacillota;Bacilli;Erysipelotrichales;Erysipelotrichaceae;Erysipelothrix;	0	0	190	190	0	190	0	458262	212
	SILVA (only NR);Bacteria;Bacillota;Bacilli;Erysipelotrichales;Erysipelotrichaceae;Erysipelotrichaceae UCG-006;	0	0	17	17	0	17	0	458435	212
	SILVA (only NR);Bacteria;Bacillota;Bacilli;Erysipelotrichales;Erysipelotrichaceae;Erysipelotrichaceae UCG-007;	0	0	18	18	0	18	0	458434	212
	SILVA (only NR);Bacteria;Bacillota;Bacilli;Erysipelotrichales;Erysipelotrichaceae;Erysipelotrichaceae UCG-008;	0	0	2	2	0	2	0	458450	212
	SILVA (only NR);Bacteria;Bacillota;Bacilli;Erysipelotrichales;Erysipelotrichaceae;Erysipelotrichaceae UCG-009;	0	0	14	14	0	14	0	458438	212
	SILVA (only NR);Bacteria;Bacillota;Bacilli;Erysipelotrichales;Erysipelotrichaceae;Faecalibaculum;	0	0	424	424	0	424	0	458028	212
	SILVA (only NR);Bacteria;Bacillota;Bacilli;Erysipelotrichales;Erysipelotrichaceae;Faecalicoccus;	0	0	5	5	0	5	0	458447	212
	SILVA (only NR);Bacteria;Bacillota;Bacilli;Erysipelotrichales;Erysipelotrichaceae;Faecalitalea;	0	0	43	43	0	43	0	458409	212
	SILVA (only NR);Bacteria;Bacillota;Bacilli;Erysipelotrichales;Erysipelotrichaceae;Holdemanella;	0	0	182	182	0	182	0	458270	212
	SILVA (only NR);Bacteria;Bacillota;Bacilli;Erysipelotrichales;Erysipelotrichaceae;Holdemania;	0	0	7	7	0	7	0	458445	212
	SILVA (only NR);Bacteria;Bacillota;Bacilli;Erysipelotrichales;Erysipelotrichaceae;Ileibacterium;	0	0	7	7	0	7	0	458445	212
	SILVA (only NR);Bacteria;Bacillota;Bacilli;Erysipelotrichales;Erysipelotrichaceae;Incertae Sedis;	0	0	97	97	0	97	0	458355	212
	SILVA (only NR);Bacteria;Bacillota;Bacilli;Erysipelotrichales;Erysipelotrichaceae;Longicatena;	0	0	1	1	0	1	0	458451	212
	SILVA (only NR);Bacteria;Bacillota;Bacilli;Erysipelotrichales;Erysipelotrichaceae;Merdibacter;	0	0	5	5	0	5	0	458447	212
	SILVA (only NR);Bacteria;Bacillota;Bacilli;Erysipelotrichales;Erysipelotrichaceae;Solobacterium;	0	0	89	89	0	89	0	458363	212
	SILVA (only NR);Bacteria;Bacillota;Bacilli;Erysipelotrichales;Erysipelotrichaceae;Turicibacter;	0	0	144	144	0	144	0	458308	212
	SILVA (only NR);Bacteria;Bacillota;Bacilli;Erysipelotrichales;Erysipelotrichaceae;[Clostridium] innocuum group;	0	0	105	105	0	105	0	458347	212
	SILVA (only NR);Bacteria;Bacillota;Bacilli;Erysipelotrichales;Incertae Sedis;	0	0	11	11	0	11	0	458441	212
	SILVA (only NR);Bacteria;Bacillota;Bacilli;Erysipelotrichales;Incertae Sedis;Incertae Sedis;	0	0	11	11	0	11	0	458441	212
	SILVA (only NR);Bacteria;Bacillota;Bacilli;Exiguobacterales;	0	0	317	317	0	317	0	458135	212
	SILVA (only NR);Bacteria;Bacillota;Bacilli;Exiguobacterales;Exiguobacteraceae;	0	0	317	317	0	317	0	458135	212
	SILVA (only NR);Bacteria;Bacillota;Bacilli;Exiguobacterales;Exiguobacteraceae;Exiguobacterium;	0	0	317	317	0	317	0	458135	212
	SILVA (only NR);Bacteria;Bacillota;Bacilli;Haloplasmatales;	0	0	28	28	0	28	0	458424	212
	SILVA (only NR);Bacteria;Bacillota;Bacilli;Haloplasmatales;Haloplasmataceae;	0	0	28	28	0	28	0	458424	212
	SILVA (only NR);Bacteria;Bacillota;Bacilli;Haloplasmatales;Haloplasmataceae;Haloplasma;	0	0	28	28	0	28	0	458424	212
	SILVA (only NR);Bacteria;Bacillota;Bacilli;Incertae Sedis;	0	0	7	7	0	7	0	458445	212
	SILVA (only NR);Bacteria;Bacillota;Bacilli;Incertae Sedis;Incertae Sedis;	0	0	7	7	0	7	0	458445	212
	SILVA (only NR);Bacteria;Bacillota;Bacilli;Incertae Sedis;Incertae Sedis;Incertae Sedis;	0	0	7	7	0	7	0	458445	212
	SILVA (only NR);Bacteria;Bacillota;Bacilli;Izemoplasmatales;	0	0	107	107	0	107	0	458345	212
	SILVA (only NR);Bacteria;Bacillota;Bacilli;Izemoplasmatales;Incertae Sedis;	0	0	69	69	0	69	0	458383	212
	SILVA (only NR);Bacteria;Bacillota;Bacilli;Izemoplasmatales;Incertae Sedis;Incertae Sedis;	0	0	69	69	0	69	0	458383	212
	SILVA (only NR);Bacteria;Bacillota;Bacilli;Izemoplasmatales;Izemoplasmataceae;	0	0	38	38	0	38	0	458414	212
	SILVA (only NR);Bacteria;Bacillota;Bacilli;Izemoplasmatales;Izemoplasmataceae;Incertae Sedis;	0	0	15	15	0	15	0	458437	212
	SILVA (only NR);Bacteria;Bacillota;Bacilli;Izemoplasmatales;Izemoplasmataceae;Izimaplasma;	0	0	23	23	0	23	0	458429	212
	SILVA (only NR);Bacteria;Bacillota;Bacilli;Kyrpidiales;	0	0	20	20	0	20	0	458432	212
	SILVA (only NR);Bacteria;Bacillota;Bacilli;Kyrpidiales;Kyrpidiaceae;	0	0	20	20	0	20	0	458432	212
	SILVA (only NR);Bacteria;Bacillota;Bacilli;Kyrpidiales;Kyrpidiaceae;Kyrpidia;	0	0	20	20	0	20	0	458432	212
	SILVA (only NR);Bacteria;Bacillota;Bacilli;Lactobacillales;	0	0	13176	13176	0	13176	0	445276	212
	SILVA (only NR);Bacteria;Bacillota;Bacilli;Lactobacillales;Aerococcaceae;	0	0	264	264	0	264	0	458188	212
	SILVA (only NR);Bacteria;Bacillota;Bacilli;Lactobacillales;Aerococcaceae;Abiotrophia;	0	0	43	43	0	43	0	458409	212
	SILVA (only NR);Bacteria;Bacillota;Bacilli;Lactobacillales;Aerococcaceae;Aerococcus;	0	0	113	113	0	113	0	458339	212
	SILVA (only NR);Bacteria;Bacillota;Bacilli;Lactobacillales;Aerococcaceae;Aerosphaera;	0	0	11	11	0	11	0	458441	212
	SILVA (only NR);Bacteria;Bacillota;Bacilli;Lactobacillales;Aerococcaceae;Atopobacter;	0	0	1	1	0	1	0	458451	212
	SILVA (only NR);Bacteria;Bacillota;Bacilli;Lactobacillales;Aerococcaceae;Bavariicoccus;	0	0	3	3	0	3	0	458449	212
	SILVA (only NR);Bacteria;Bacillota;Bacilli;Lactobacillales;Aerococcaceae;Dolosicoccus;	0	0	2	2	0	2	0	458450	212
	SILVA (only NR);Bacteria;Bacillota;Bacilli;Lactobacillales;Aerococcaceae;Eremococcus;	0	0	7	7	0	7	0	458445	212
	SILVA (only NR);Bacteria;Bacillota;Bacilli;Lactobacillales;Aerococcaceae;Facklamia;	0	0	42	42	0	42	0	458410	212
	SILVA (only NR);Bacteria;Bacillota;Bacilli;Lactobacillales;Aerococcaceae;Globicatella;	0	0	14	14	0	14	0	458438	212
	SILVA (only NR);Bacteria;Bacillota;Bacilli;Lactobacillales;Aerococcaceae;Ignavigranum;	0	0	17	17	0	17	0	458435	212
	SILVA (only NR);Bacteria;Bacillota;Bacilli;Lactobacillales;Aerococcaceae;Incertae Sedis;	0	0	11	11	0	11	0	458441	212
	SILVA (only NR);Bacteria;Bacillota;Bacilli;Lactobacillales;Carnobacteriaceae;	0	0	772	772	0	772	0	457680	212
	SILVA (only NR);Bacteria;Bacillota;Bacilli;Lactobacillales;Carnobacteriaceae;Alkalibacterium;	0	0	40	40	0	40	0	458412	212
	SILVA (only NR);Bacteria;Bacillota;Bacilli;Lactobacillales;Carnobacteriaceae;Allofustis;	0	0	4	4	0	4	0	458448	212
	SILVA (only NR);Bacteria;Bacillota;Bacilli;Lactobacillales;Carnobacteriaceae;Alloiococcus;	0	0	26	26	0	26	0	458426	212
	SILVA (only NR);Bacteria;Bacillota;Bacilli;Lactobacillales;Carnobacteriaceae;Atopococcus;	0	0	8	8	0	8	0	458444	212
	SILVA (only NR);Bacteria;Bacillota;Bacilli;Lactobacillales;Carnobacteriaceae;Atopostipes;	0	0	60	60	0	60	0	458392	212
	SILVA (only NR);Bacteria;Bacillota;Bacilli;Lactobacillales;Carnobacteriaceae;Carnobacterium;	0	0	68	68	0	68	0	458384	212
	SILVA (only NR);Bacteria;Bacillota;Bacilli;Lactobacillales;Carnobacteriaceae;Desemzia;	0	0	27	27	0	27	0	458425	212
	SILVA (only NR);Bacteria;Bacillota;Bacilli;Lactobacillales;Carnobacteriaceae;Dolosigranulum;	0	0	125	125	0	125	0	458327	212
	SILVA (only NR);Bacteria;Bacillota;Bacilli;Lactobacillales;Carnobacteriaceae;Granulicatella;	0	0	225	225	0	225	0	458227	212
	SILVA (only NR);Bacteria;Bacillota;Bacilli;Lactobacillales;Carnobacteriaceae;Incertae Sedis;	0	0	27	27	0	27	0	458425	212
	SILVA (only NR);Bacteria;Bacillota;Bacilli;Lactobacillales;Carnobacteriaceae;Isobaculum;	0	0	1	1	0	1	0	458451	212
	SILVA (only NR);Bacteria;Bacillota;Bacilli;Lactobacillales;Carnobacteriaceae;Jeotgalibaca;	0	0	44	44	0	44	0	458408	212
	SILVA (only NR);Bacteria;Bacillota;Bacilli;Lactobacillales;Carnobacteriaceae;Lacticigenium;	0	0	5	5	0	5	0	458447	212
	SILVA (only NR);Bacteria;Bacillota;Bacilli;Lactobacillales;Carnobacteriaceae;Marinilactibacillus;	0	0	33	33	0	33	0	458419	212
	SILVA (only NR);Bacteria;Bacillota;Bacilli;Lactobacillales;Carnobacteriaceae;Nostocoida;	0	0	1	1	0	1	0	458451	212
	SILVA (only NR);Bacteria;Bacillota;Bacilli;Lactobacillales;Carnobacteriaceae;Pisciglobus;	0	0	3	3	0	3	0	458449	212
	SILVA (only NR);Bacteria;Bacillota;Bacilli;Lactobacillales;Carnobacteriaceae;Trichococcus;	0	0	75	75	0	75	0	458377	212
	SILVA (only NR);Bacteria;Bacillota;Bacilli;Lactobacillales;Catellicoccaceae;	0	0	7	7	0	7	0	458445	212
	SILVA (only NR);Bacteria;Bacillota;Bacilli;Lactobacillales;Catellicoccaceae;Catellicoccus;	0	0	7	7	0	7	0	458445	212
	SILVA (only NR);Bacteria;Bacillota;Bacilli;Lactobacillales;Enterococcaceae;	0	0	1600	1600	0	1600	0	456852	212
	SILVA (only NR);Bacteria;Bacillota;Bacilli;Lactobacillales;Enterococcaceae;Enterococcus;	0	0	1551	1551	0	1551	0	456901	212
	SILVA (only NR);Bacteria;Bacillota;Bacilli;Lactobacillales;Enterococcaceae;Incertae Sedis;	0	0	1	1	0	1	0	458451	212
	SILVA (only NR);Bacteria;Bacillota;Bacilli;Lactobacillales;Enterococcaceae;Melissococcus;	0	0	9	9	0	9	0	458443	212
	SILVA (only NR);Bacteria;Bacillota;Bacilli;Lactobacillales;Enterococcaceae;Tetragenococcus;	0	0	39	39	0	39	0	458413	212
	SILVA (only NR);Bacteria;Bacillota;Bacilli;Lactobacillales;Incertae Sedis;	0	0	17	17	0	17	0	458435	212
	SILVA (only NR);Bacteria;Bacillota;Bacilli;Lactobacillales;Incertae Sedis;Incertae Sedis;	0	0	17	17	0	17	0	458435	212
	SILVA (only NR);Bacteria;Bacillota;Bacilli;Lactobacillales;Lactobacillaceae;	0	0	4740	4740	0	4740	0	453712	212
	SILVA (only NR);Bacteria;Bacillota;Bacilli;Lactobacillales;Lactobacillaceae;Agrilactobacillus;	0	0	3	3	0	3	0	458449	212
	SILVA (only NR);Bacteria;Bacillota;Bacilli;Lactobacillales;Lactobacillaceae;Amylolactobacillus;	0	0	10	10	0	10	0	458442	212
	SILVA (only NR);Bacteria;Bacillota;Bacilli;Lactobacillales;Lactobacillaceae;Apilactobacillus;	0	0	42	42	0	42	0	458410	212
	SILVA (only NR);Bacteria;Bacillota;Bacilli;Lactobacillales;Lactobacillaceae;Bombilactobacillus;	0	0	19	19	0	19	0	458433	212
	SILVA (only NR);Bacteria;Bacillota;Bacilli;Lactobacillales;Lactobacillaceae;Companilactobacillus;	0	0	73	73	0	73	0	458379	212
	SILVA (only NR);Bacteria;Bacillota;Bacilli;Lactobacillales;Lactobacillaceae;Dellaglioa;	0	0	2	2	0	2	0	458450	212
	SILVA (only NR);Bacteria;Bacillota;Bacilli;Lactobacillales;Lactobacillaceae;Fructilactobacillus;	0	0	31	31	0	31	0	458421	212
	SILVA (only NR);Bacteria;Bacillota;Bacilli;Lactobacillales;Lactobacillaceae;Fructobacillus;	0	0	23	23	0	23	0	458429	212
	SILVA (only NR);Bacteria;Bacillota;Bacilli;Lactobacillales;Lactobacillaceae;Furfurilactobacillus;	0	0	12	12	0	12	0	458440	212
	SILVA (only NR);Bacteria;Bacillota;Bacilli;Lactobacillales;Lactobacillaceae;HT002;	0	0	12	12	0	12	0	458440	212
	SILVA (only NR);Bacteria;Bacillota;Bacilli;Lactobacillales;Lactobacillaceae;Holzapfeliella;	0	0	1	1	0	1	0	458451	212
	SILVA (only NR);Bacteria;Bacillota;Bacilli;Lactobacillales;Lactobacillaceae;Incertae Sedis;	0	0	14	14	0	14	0	458438	212
	SILVA (only NR);Bacteria;Bacillota;Bacilli;Lactobacillales;Lactobacillaceae;Lacticaseibacillus;	0	0	411	411	0	411	0	458041	212
	SILVA (only NR);Bacteria;Bacillota;Bacilli;Lactobacillales;Lactobacillaceae;Lactiplantibacillus;	0	0	671	671	0	671	0	457781	212
	SILVA (only NR);Bacteria;Bacillota;Bacilli;Lactobacillales;Lactobacillaceae;Lactobacillus;	0	0	1068	1068	0	1068	0	457384	212
	SILVA (only NR);Bacteria;Bacillota;Bacilli;Lactobacillales;Lactobacillaceae;Lapidilactobacillus;	0	0	4	4	0	4	0	458448	212
	SILVA (only NR);Bacteria;Bacillota;Bacilli;Lactobacillales;Lactobacillaceae;Latilactobacillus;	0	0	130	130	0	130	0	458322	212
	SILVA (only NR);Bacteria;Bacillota;Bacilli;Lactobacillales;Lactobacillaceae;Lentilactobacillus;	0	0	120	120	0	120	0	458332	212
	SILVA (only NR);Bacteria;Bacillota;Bacilli;Lactobacillales;Lactobacillaceae;Leuconostoc;	0	0	336	336	0	336	0	458116	212
	SILVA (only NR);Bacteria;Bacillota;Bacilli;Lactobacillales;Lactobacillaceae;Levilactobacillus;	0	0	158	158	0	158	0	458294	212
	SILVA (only NR);Bacteria;Bacillota;Bacilli;Lactobacillales;Lactobacillaceae;Ligilactobacillus;	0	0	328	328	0	328	0	458124	212
	SILVA (only NR);Bacteria;Bacillota;Bacilli;Lactobacillales;Lactobacillaceae;Limosilactobacillus;	0	0	616	616	0	616	0	457836	212
	SILVA (only NR);Bacteria;Bacillota;Bacilli;Lactobacillales;Lactobacillaceae;Liquorilactobacillus;	0	0	37	37	0	37	0	458415	212
	SILVA (only NR);Bacteria;Bacillota;Bacilli;Lactobacillales;Lactobacillaceae;Loigolactobacillus;	0	0	45	45	0	45	0	458407	212
	SILVA (only NR);Bacteria;Bacillota;Bacilli;Lactobacillales;Lactobacillaceae;Oenococcus;	0	0	16	16	0	16	0	458436	212
	SILVA (only NR);Bacteria;Bacillota;Bacilli;Lactobacillales;Lactobacillaceae;Paralactobacillus;	0	0	3	3	0	3	0	458449	212
	SILVA (only NR);Bacteria;Bacillota;Bacilli;Lactobacillales;Lactobacillaceae;Paucilactobacillus;	0	0	25	25	0	25	0	458427	212
	SILVA (only NR);Bacteria;Bacillota;Bacilli;Lactobacillales;Lactobacillaceae;Pediococcus;	0	0	229	229	0	229	0	458223	212
	SILVA (only NR);Bacteria;Bacillota;Bacilli;Lactobacillales;Lactobacillaceae;Periweissella;	0	0	8	8	0	8	0	458444	212
	SILVA (only NR);Bacteria;Bacillota;Bacilli;Lactobacillales;Lactobacillaceae;Schleiferilactobacillus;	0	0	14	14	0	14	0	458438	212
	SILVA (only NR);Bacteria;Bacillota;Bacilli;Lactobacillales;Lactobacillaceae;Secundilactobacillus;	0	0	30	30	0	30	0	458422	212
	SILVA (only NR);Bacteria;Bacillota;Bacilli;Lactobacillales;Lactobacillaceae;Weissella;	0	0	248	248	0	248	0	458204	212
	SILVA (only NR);Bacteria;Bacillota;Bacilli;Lactobacillales;Lactobacillaceae;[Bacillus];	0	0	1	1	0	1	0	458451	212
	SILVA (only NR);Bacteria;Bacillota;Bacilli;Lactobacillales;Listeriaceae;	0	0	337	337	0	337	0	458115	212
	SILVA (only NR);Bacteria;Bacillota;Bacilli;Lactobacillales;Listeriaceae;Brochothrix;	0	0	30	30	0	30	0	458422	212
	SILVA (only NR);Bacteria;Bacillota;Bacilli;Lactobacillales;Listeriaceae;Listeria;	0	0	307	307	0	307	0	458145	212
	SILVA (only NR);Bacteria;Bacillota;Bacilli;Lactobacillales;P5D1-392;	0	0	22	22	0	22	0	458430	212
	SILVA (only NR);Bacteria;Bacillota;Bacilli;Lactobacillales;P5D1-392;Incertae Sedis;	0	0	22	22	0	22	0	458430	212
	SILVA (only NR);Bacteria;Bacillota;Bacilli;Lactobacillales;Streptococcaceae;	0	0	5371	5371	0	5371	0	453081	212
	SILVA (only NR);Bacteria;Bacillota;Bacilli;Lactobacillales;Streptococcaceae;Floricoccus;	0	0	5	5	0	5	0	458447	212
	SILVA (only NR);Bacteria;Bacillota;Bacilli;Lactobacillales;Streptococcaceae;Lactococcus;	0	0	420	420	0	420	0	458032	212
	SILVA (only NR);Bacteria;Bacillota;Bacilli;Lactobacillales;Streptococcaceae;Lactovum;	0	0	15	15	0	15	0	458437	212
	SILVA (only NR);Bacteria;Bacillota;Bacilli;Lactobacillales;Streptococcaceae;Pilibacter;	0	0	7	7	0	7	0	458445	212
	SILVA (only NR);Bacteria;Bacillota;Bacilli;Lactobacillales;Streptococcaceae;Streptococcus;	0	0	4924	4924	0	4924	0	453528	212
	SILVA (only NR);Bacteria;Bacillota;Bacilli;Lactobacillales;Vagococcaceae;	0	0	46	46	0	46	0	458406	212
	SILVA (only NR);Bacteria;Bacillota;Bacilli;Lactobacillales;Vagococcaceae;Vagococcus;	0	0	46	46	0	46	0	458406	212
	SILVA (only NR);Bacteria;Bacillota;Bacilli;Mycoplasmatales;	0	0	1050	1050	0	1050	0	457402	212
	SILVA (only NR);Bacteria;Bacillota;Bacilli;Mycoplasmatales;Mycoplasmataceae;	0	0	1050	1050	0	1050	0	457402	212
	SILVA (only NR);Bacteria;Bacillota;Bacilli;Mycoplasmatales;Mycoplasmataceae;Candidatus Bacilloplasma;	0	0	13	13	0	13	0	458439	212
	SILVA (only NR);Bacteria;Bacillota;Bacilli;Mycoplasmatales;Mycoplasmataceae;Candidatus Hepatoplasma;	0	0	34	34	0	34	0	458418	212
	SILVA (only NR);Bacteria;Bacillota;Bacilli;Mycoplasmatales;Mycoplasmataceae;Candidatus Lumbricincola;	0	0	5	5	0	5	0	458447	212
	SILVA (only NR);Bacteria;Bacillota;Bacilli;Mycoplasmatales;Mycoplasmataceae;Candidatus Spiroplasma;	0	0	2	2	0	2	0	458450	212
	SILVA (only NR);Bacteria;Bacillota;Bacilli;Mycoplasmatales;Mycoplasmataceae;Entomoplasma;	0	0	5	5	0	5	0	458447	212
	SILVA (only NR);Bacteria;Bacillota;Bacilli;Mycoplasmatales;Mycoplasmataceae;Eperythrozoon;	0	0	90	90	0	90	0	458362	212
	SILVA (only NR);Bacteria;Bacillota;Bacilli;Mycoplasmatales;Mycoplasmataceae;Incertae Sedis;	0	0	16	16	0	16	0	458436	212
	SILVA (only NR);Bacteria;Bacillota;Bacilli;Mycoplasmatales;Mycoplasmataceae;Malacoplasma;	0	0	13	13	0	13	0	458439	212
	SILVA (only NR);Bacteria;Bacillota;Bacilli;Mycoplasmatales;Mycoplasmataceae;Mesomycoplasma;	0	0	55	55	0	55	0	458397	212
	SILVA (only NR);Bacteria;Bacillota;Bacilli;Mycoplasmatales;Mycoplasmataceae;Mesoplasma;	0	0	48	48	0	48	0	458404	212
	SILVA (only NR);Bacteria;Bacillota;Bacilli;Mycoplasmatales;Mycoplasmataceae;Metamycoplasma;	0	0	2	2	0	2	0	458450	212
	SILVA (only NR);Bacteria;Bacillota;Bacilli;Mycoplasmatales;Mycoplasmataceae;Mycoplasma;	0	0	183	183	0	183	0	458269	212
	SILVA (only NR);Bacteria;Bacillota;Bacilli;Mycoplasmatales;Mycoplasmataceae;Mycoplasmoides;	0	0	91	91	0	91	0	458361	212
	SILVA (only NR);Bacteria;Bacillota;Bacilli;Mycoplasmatales;Mycoplasmataceae;Mycoplasmopsis;	0	0	173	173	0	173	0	458279	212
	SILVA (only NR);Bacteria;Bacillota;Bacilli;Mycoplasmatales;Mycoplasmataceae;Spiroplasma;	0	0	154	154	0	154	0	458298	212
	SILVA (only NR);Bacteria;Bacillota;Bacilli;Mycoplasmatales;Mycoplasmataceae;Ureaplasma;	0	0	107	107	0	107	0	458345	212
	SILVA (only NR);Bacteria;Bacillota;Bacilli;Mycoplasmatales;Mycoplasmataceae;Williamsoniiplasma;	0	0	6	6	0	6	0	458446	212
	SILVA (only NR);Bacteria;Bacillota;Bacilli;Mycoplasmatales;Mycoplasmataceae;[Mycoplasma] group;	0	0	42	42	0	42	0	458410	212
	SILVA (only NR);Bacteria;Bacillota;Bacilli;Mycoplasmatales;Mycoplasmataceae;type III;	0	0	11	11	0	11	0	458441	212
	SILVA (only NR);Bacteria;Bacillota;Bacilli;Paenibacillales;	0	0	2551	2551	0	2551	0	455901	212
	SILVA (only NR);Bacteria;Bacillota;Bacilli;Paenibacillales;Paenibacillaceae;	0	0	2551	2551	0	2551	0	455901	212
	SILVA (only NR);Bacteria;Bacillota;Bacilli;Paenibacillales;Paenibacillaceae;Ammoniibacillus;	0	0	4	4	0	4	0	458448	212
	SILVA (only NR);Bacteria;Bacillota;Bacilli;Paenibacillales;Paenibacillaceae;Ammoniphilus;	0	0	24	24	0	24	0	458428	212
	SILVA (only NR);Bacteria;Bacillota;Bacilli;Paenibacillales;Paenibacillaceae;Chengkuizengella;	0	0	4	4	0	4	0	458448	212
	SILVA (only NR);Bacteria;Bacillota;Bacilli;Paenibacillales;Paenibacillaceae;Cohnella;	0	0	154	154	0	154	0	458298	212
	SILVA (only NR);Bacteria;Bacillota;Bacilli;Paenibacillales;Paenibacillaceae;Fontibacillus;	0	0	9	9	0	9	0	458443	212
	SILVA (only NR);Bacteria;Bacillota;Bacilli;Paenibacillales;Paenibacillaceae;Gorillibacterium;	0	0	3	3	0	3	0	458449	212
	SILVA (only NR);Bacteria;Bacillota;Bacilli;Paenibacillales;Paenibacillaceae;Incertae Sedis;	0	0	36	36	0	36	0	458416	212
	SILVA (only NR);Bacteria;Bacillota;Bacilli;Paenibacillales;Paenibacillaceae;Marinicrinis;	0	0	4	4	0	4	0	458448	212
	SILVA (only NR);Bacteria;Bacillota;Bacilli;Paenibacillales;Paenibacillaceae;Oxalophagus;	0	0	3	3	0	3	0	458449	212
	SILVA (only NR);Bacteria;Bacillota;Bacilli;Paenibacillales;Paenibacillaceae;Paenibacillus;	0	0	2253	2253	0	2253	0	456199	212
	SILVA (only NR);Bacteria;Bacillota;Bacilli;Paenibacillales;Paenibacillaceae;Paludirhabdus;	0	0	2	2	0	2	0	458450	212
	SILVA (only NR);Bacteria;Bacillota;Bacilli;Paenibacillales;Paenibacillaceae;Saccharibacillus;	0	0	18	18	0	18	0	458434	212
	SILVA (only NR);Bacteria;Bacillota;Bacilli;Paenibacillales;Paenibacillaceae;Thermobacillus;	0	0	32	32	0	32	0	458420	212
	SILVA (only NR);Bacteria;Bacillota;Bacilli;Paenibacillales;Paenibacillaceae;Xylanibacillus;	0	0	5	5	0	5	0	458447	212
	SILVA (only NR);Bacteria;Bacillota;Bacilli;RF39;	0	0	635	635	0	635	0	457817	212
	SILVA (only NR);Bacteria;Bacillota;Bacilli;RF39;Incertae Sedis;	0	0	635	635	0	635	0	457817	212
	SILVA (only NR);Bacteria;Bacillota;Bacilli;RF39;Incertae Sedis;Incertae Sedis;	0	0	635	635	0	635	0	457817	212
	SILVA (only NR);Bacteria;Bacillota;Bacilli;RsaHf231;	0	0	8	8	0	8	0	458444	212
	SILVA (only NR);Bacteria;Bacillota;Bacilli;RsaHf231;Incertae Sedis;	0	0	8	8	0	8	0	458444	212
	SILVA (only NR);Bacteria;Bacillota;Bacilli;RsaHf231;Incertae Sedis;Incertae Sedis;	0	0	8	8	0	8	0	458444	212
	SILVA (only NR);Bacteria;Bacillota;Bacilli;Staphylococcales;	0	0	4825	4825	0	4825	0	453627	212
	SILVA (only NR);Bacteria;Bacillota;Bacilli;Staphylococcales;Gemellaceae;	0	0	355	355	0	355	0	458097	212
	SILVA (only NR);Bacteria;Bacillota;Bacilli;Staphylococcales;Gemellaceae;Gemella;	0	0	355	355	0	355	0	458097	212
	SILVA (only NR);Bacteria;Bacillota;Bacilli;Staphylococcales;Staphylococcaceae;	0	0	4470	4470	0	4470	0	453982	212
	SILVA (only NR);Bacteria;Bacillota;Bacilli;Staphylococcales;Staphylococcaceae;Aliicoccus;	0	0	4	4	0	4	0	458448	212
	SILVA (only NR);Bacteria;Bacillota;Bacilli;Staphylococcales;Staphylococcaceae;Auricoccus-Abyssicoccus;	0	0	5	5	0	5	0	458447	212
	SILVA (only NR);Bacteria;Bacillota;Bacilli;Staphylococcales;Staphylococcaceae;Corticicoccus;	0	0	2	2	0	2	0	458450	212
	SILVA (only NR);Bacteria;Bacillota;Bacilli;Staphylococcales;Staphylococcaceae;Incertae Sedis;	0	0	7	7	0	7	0	458445	212
	SILVA (only NR);Bacteria;Bacillota;Bacilli;Staphylococcales;Staphylococcaceae;Jeotgalicoccus;	0	0	60	60	0	60	0	458392	212
	SILVA (only NR);Bacteria;Bacillota;Bacilli;Staphylococcales;Staphylococcaceae;Macrococcus;	0	0	36	36	0	36	0	458416	212
	SILVA (only NR);Bacteria;Bacillota;Bacilli;Staphylococcales;Staphylococcaceae;Mammaliicoccus;	0	0	148	148	0	148	0	458304	212
	SILVA (only NR);Bacteria;Bacillota;Bacilli;Staphylococcales;Staphylococcaceae;Nosocomiicoccus;	0	0	18	18	0	18	0	458434	212
	SILVA (only NR);Bacteria;Bacillota;Bacilli;Staphylococcales;Staphylococcaceae;Salinicoccus;	0	0	69	69	0	69	0	458383	212
	SILVA (only NR);Bacteria;Bacillota;Bacilli;Staphylococcales;Staphylococcaceae;Staphylococcus;	0	0	4121	4121	0	4121	0	454331	212
	SILVA (only NR);Bacteria;Bacillota;Bacilli;Thermicanales;	0	0	41	41	0	41	0	458411	212
	SILVA (only NR);Bacteria;Bacillota;Bacilli;Thermicanales;Thermicanaceae;	0	0	41	41	0	41	0	458411	212
	SILVA (only NR);Bacteria;Bacillota;Bacilli;Thermicanales;Thermicanaceae;Hydrogenibacillus;	0	0	5	5	0	5	0	458447	212
	SILVA (only NR);Bacteria;Bacillota;Bacilli;Thermicanales;Thermicanaceae;Thermicanus;	0	0	36	36	0	36	0	458416	212
	SILVA (only NR);Bacteria;Bacillota;Bacilli;Thermoactinomycetales;	0	0	183	183	0	183	0	458269	212
	SILVA (only NR);Bacteria;Bacillota;Bacilli;Thermoactinomycetales;Thermoactinomycetaceae;	0	0	183	183	0	183	0	458269	212
	SILVA (only NR);Bacteria;Bacillota;Bacilli;Thermoactinomycetales;Thermoactinomycetaceae;Baia;	0	0	1	1	0	1	0	458451	212
	SILVA (only NR);Bacteria;Bacillota;Bacilli;Thermoactinomycetales;Thermoactinomycetaceae;Croceifilum;	0	0	1	1	0	1	0	458451	212
	SILVA (only NR);Bacteria;Bacillota;Bacilli;Thermoactinomycetales;Thermoactinomycetaceae;Desmospora;	0	0	2	2	0	2	0	458450	212
	SILVA (only NR);Bacteria;Bacillota;Bacilli;Thermoactinomycetales;Thermoactinomycetaceae;Geothermomicrobium;	0	0	4	4	0	4	0	458448	212
	SILVA (only NR);Bacteria;Bacillota;Bacilli;Thermoactinomycetales;Thermoactinomycetaceae;Hazenella;	0	0	3	3	0	3	0	458449	212
	SILVA (only NR);Bacteria;Bacillota;Bacilli;Thermoactinomycetales;Thermoactinomycetaceae;Incertae Sedis;	0	0	24	24	0	24	0	458428	212
	SILVA (only NR);Bacteria;Bacillota;Bacilli;Thermoactinomycetales;Thermoactinomycetaceae;Kroppenstedtia;	0	0	13	13	0	13	0	458439	212
	SILVA (only NR);Bacteria;Bacillota;Bacilli;Thermoactinomycetales;Thermoactinomycetaceae;Laceyella;	0	0	17	17	0	17	0	458435	212
	SILVA (only NR);Bacteria;Bacillota;Bacilli;Thermoactinomycetales;Thermoactinomycetaceae;Lihuaxuella;	0	0	3	3	0	3	0	458449	212
	SILVA (only NR);Bacteria;Bacillota;Bacilli;Thermoactinomycetales;Thermoactinomycetaceae;Marininema;	0	0	2	2	0	2	0	458450	212
	SILVA (only NR);Bacteria;Bacillota;Bacilli;Thermoactinomycetales;Thermoactinomycetaceae;Marinithermofilum;	0	0	2	2	0	2	0	458450	212
	SILVA (only NR);Bacteria;Bacillota;Bacilli;Thermoactinomycetales;Thermoactinomycetaceae;Mechercharimyces;	0	0	4	4	0	4	0	458448	212
	SILVA (only NR);Bacteria;Bacillota;Bacilli;Thermoactinomycetales;Thermoactinomycetaceae;Melghirimyces;	0	0	3	3	0	3	0	458449	212
	SILVA (only NR);Bacteria;Bacillota;Bacilli;Thermoactinomycetales;Thermoactinomycetaceae;Novibacillus;	0	0	7	7	0	7	0	458445	212
	SILVA (only NR);Bacteria;Bacillota;Bacilli;Thermoactinomycetales;Thermoactinomycetaceae;Paludifilum;	0	0	2	2	0	2	0	458450	212
	SILVA (only NR);Bacteria;Bacillota;Bacilli;Thermoactinomycetales;Thermoactinomycetaceae;Pasteuria;	0	0	23	23	0	23	0	458429	212
	SILVA (only NR);Bacteria;Bacillota;Bacilli;Thermoactinomycetales;Thermoactinomycetaceae;Planifilum;	0	0	14	14	0	14	0	458438	212
	SILVA (only NR);Bacteria;Bacillota;Bacilli;Thermoactinomycetales;Thermoactinomycetaceae;Polycladomyces;	0	0	3	3	0	3	0	458449	212
	SILVA (only NR);Bacteria;Bacillota;Bacilli;Thermoactinomycetales;Thermoactinomycetaceae;Risungbinella;	0	0	4	4	0	4	0	458448	212
	SILVA (only NR);Bacteria;Bacillota;Bacilli;Thermoactinomycetales;Thermoactinomycetaceae;Salinithrix;	0	0	1	1	0	1	0	458451	212
	SILVA (only NR);Bacteria;Bacillota;Bacilli;Thermoactinomycetales;Thermoactinomycetaceae;Seinonella;	0	0	2	2	0	2	0	458450	212
	SILVA (only NR);Bacteria;Bacillota;Bacilli;Thermoactinomycetales;Thermoactinomycetaceae;Shimazuella;	0	0	18	18	0	18	0	458434	212
	SILVA (only NR);Bacteria;Bacillota;Bacilli;Thermoactinomycetales;Thermoactinomycetaceae;Staphylospora;	0	0	1	1	0	1	0	458451	212
	SILVA (only NR);Bacteria;Bacillota;Bacilli;Thermoactinomycetales;Thermoactinomycetaceae;Thermoactinomyces;	0	0	20	20	0	20	0	458432	212
	SILVA (only NR);Bacteria;Bacillota;Bacilli;Thermoactinomycetales;Thermoactinomycetaceae;Thermoflavimicrobium;	0	0	7	7	0	7	0	458445	212
	SILVA (only NR);Bacteria;Bacillota;Bacilli;Thermoactinomycetales;Thermoactinomycetaceae;Trigonala;	0	0	2	2	0	2	0	458450	212
	SILVA (only NR);Bacteria;Bacillota;Clostridia;	0	0	50636	50636	0	50636	0	407816	212
	SILVA (only NR);Bacteria;Bacillota;Clostridia;Caldicoprobacterales;	0	0	121	121	0	121	0	458331	212
	SILVA (only NR);Bacteria;Bacillota;Clostridia;Caldicoprobacterales;Caldicoprobacteraceae;	0	0	121	121	0	121	0	458331	212
	SILVA (only NR);Bacteria;Bacillota;Clostridia;Caldicoprobacterales;Caldicoprobacteraceae;Caldicoprobacter;	0	0	121	121	0	121	0	458331	212
	SILVA (only NR);Bacteria;Bacillota;Clostridia;Christensenellales;	0	0	2472	2472	0	2472	0	455980	212
	SILVA (only NR);Bacteria;Bacillota;Clostridia;Christensenellales;Christensenellaceae;	0	0	2472	2472	0	2472	0	455980	212
	SILVA (only NR);Bacteria;Bacillota;Clostridia;Christensenellales;Christensenellaceae;Christensenella;	0	0	10	10	0	10	0	458442	212
	SILVA (only NR);Bacteria;Bacillota;Clostridia;Christensenellales;Christensenellaceae;Christensenellaceae R-7 group;	0	0	2301	2301	0	2301	0	456151	212
	SILVA (only NR);Bacteria;Bacillota;Clostridia;Christensenellales;Christensenellaceae;Incertae Sedis;	0	0	161	161	0	161	0	458291	212
	SILVA (only NR);Bacteria;Bacillota;Clostridia;Clostridia UCG-014;	0	0	1146	1146	0	1146	0	457306	212
	SILVA (only NR);Bacteria;Bacillota;Clostridia;Clostridia UCG-014;Incertae Sedis;	0	0	1146	1146	0	1146	0	457306	212
	SILVA (only NR);Bacteria;Bacillota;Clostridia;Clostridia UCG-014;Incertae Sedis;Incertae Sedis;	0	0	1146	1146	0	1146	0	457306	212
	SILVA (only NR);Bacteria;Bacillota;Clostridia;Clostridia vadinBB60 group;	0	0	432	432	0	432	0	458020	212
	SILVA (only NR);Bacteria;Bacillota;Clostridia;Clostridia vadinBB60 group;Incertae Sedis;	0	0	432	432	0	432	0	458020	212
	SILVA (only NR);Bacteria;Bacillota;Clostridia;Clostridia vadinBB60 group;Incertae Sedis;Incertae Sedis;	0	0	432	432	0	432	0	458020	212
	SILVA (only NR);Bacteria;Bacillota;Clostridia;Clostridiales;	0	0	2914	2914	0	2914	0	455538	212
	SILVA (only NR);Bacteria;Bacillota;Clostridia;Clostridiales;Caloramatoraceae;	0	0	247	247	0	247	0	458205	212
	SILVA (only NR);Bacteria;Bacillota;Clostridia;Clostridiales;Caloramatoraceae;Caloramator;	0	0	92	92	0	92	0	458360	212
	SILVA (only NR);Bacteria;Bacillota;Clostridia;Clostridiales;Caloramatoraceae;Fervidicella;	0	0	2	2	0	2	0	458450	212
	SILVA (only NR);Bacteria;Bacillota;Clostridia;Clostridiales;Caloramatoraceae;Fonticella;	0	0	66	66	0	66	0	458386	212
	SILVA (only NR);Bacteria;Bacillota;Clostridia;Clostridiales;Caloramatoraceae;Incertae Sedis;	0	0	44	44	0	44	0	458408	212
	SILVA (only NR);Bacteria;Bacillota;Clostridia;Clostridiales;Caloramatoraceae;Thermobrachium;	0	0	43	43	0	43	0	458409	212
	SILVA (only NR);Bacteria;Bacillota;Clostridia;Clostridiales;Clostridiaceae;	0	0	2571	2571	0	2571	0	455881	212
	SILVA (only NR);Bacteria;Bacillota;Clostridia;Clostridiales;Clostridiaceae;Candidatus Arthromitus;	0	0	34	34	0	34	0	458418	212
	SILVA (only NR);Bacteria;Bacillota;Clostridia;Clostridiales;Clostridiaceae;Clostridium;	0	0	2224	2224	0	2224	0	456228	212
[truncated: 13,385 more rows]

## Sheet: 2 mismatches
taxonomy	coverage	specificity	accessions	eligible	match	mismat	nodata	outgroup_matchable	outgroup_matched	Present in dataset
SILVA (only NR);Bacteria;Pseudomonadota;Gammaproteobacteria;Arenicellales;Arenicellaceae;Thiolapillus;	100	98.4	8	8	8	0	0	458444	7242	no
SILVA (only NR);Bacteria;Pseudomonadota;Gammaproteobacteria;CH2b56;	100	98.4	7	7	7	0	0	458445	7243	no
SILVA (only NR);Bacteria;Pseudomonadota;Gammaproteobacteria;CH2b56;Incertae Sedis;	100	98.4	7	7	7	0	0	458445	7243	no
SILVA (only NR);Bacteria;Pseudomonadota;Gammaproteobacteria;CH2b56;Incertae Sedis;Incertae Sedis;	100	98.4	7	7	7	0	0	458445	7243	no
SILVA (only NR);Bacteria;Pseudomonadota;Gammaproteobacteria;Chromatiales;Chromatiaceae;Imhoffiella;	100	98.4	2	2	2	0	0	458450	7248	no
SILVA (only NR);Bacteria;Pseudomonadota;Gammaproteobacteria;Chromatiales;Chromatiaceae;Incertae Sedis;	100	98.4	27	27	27	0	0	458425	7223	no
SILVA (only NR);Bacteria;Pseudomonadota;Gammaproteobacteria;Chromatiales;Chromatiaceae;Phaeochromatium;	100	98.4	2	2	2	0	0	458450	7248	no
SILVA (only NR);Bacteria;Pseudomonadota;Gammaproteobacteria;Chromatiales;Chromatiaceae;Rhabdochromatium;	100	98.4	2	2	2	0	0	458450	7248	no
SILVA (only NR);Bacteria;Pseudomonadota;Gammaproteobacteria;Chromatiales;Chromatiaceae;Thiobaca;	100	98.4	3	3	3	0	0	458449	7247	no
SILVA (only NR);Bacteria;Pseudomonadota;Gammaproteobacteria;Chromatiales;Chromatiaceae;Thiococcus;	100	98.4	3	3	3	0	0	458449	7247	no
SILVA (only NR);Bacteria;Pseudomonadota;Gammaproteobacteria;Chromatiales;Chromatiaceae;Thiodictyon;	100	98.4	4	4	4	0	0	458448	7246	no
SILVA (only NR);Bacteria;Pseudomonadota;Gammaproteobacteria;Chromatiales;Chromatiaceae;Thioflavicoccus;	100	98.4	4	4	4	0	0	458448	7246	no
SILVA (only NR);Bacteria;Pseudomonadota;Gammaproteobacteria;Chromatiales;Chromatiaceae;Thiorhodococcus;	100	98.4	9	9	9	0	0	458443	7241	no
SILVA (only NR);Bacteria;Pseudomonadota;Gammaproteobacteria;Chromatiales;Sedimenticolaceae;Candidatus Thiodiazotropha;	100	98.4	18	18	18	0	0	458434	7232	yes
SILVA (only NR);Bacteria;Pseudomonadota;Gammaproteobacteria;Francisellales;Francisellaceae;Facilibium;	100	98.4	1	1	1	0	0	458451	7249	no
SILVA (only NR);Bacteria;Pseudomonadota;Gammaproteobacteria;Gammaproteobacteria Incertae Sedis;Unknown Family;Endothiovibrio;	100	98.4	3	3	3	0	0	458449	7247	no
SILVA (only NR);Bacteria;Pseudomonadota;Gammaproteobacteria;Incertae Sedis;Incertae Sedis;AK92;	100	98.4	1	1	1	0	0	458451	7249	no
SILVA (only NR);Bacteria;Pseudomonadota;Gammaproteobacteria;Methylococcales;Methylococcaceae;Methyloterricola;	100	98.4	1	1	1	0	0	458451	7249	no
SILVA (only NR);Bacteria;Pseudomonadota;Gammaproteobacteria;Methylococcales;Methylomonadaceae;Methylosoma;	100	98.4	1	1	1	0	0	458451	7249	no
SILVA (only NR);Bacteria;Pseudomonadota;Gammaproteobacteria;Nitrococcales;Halorhodospiraceae;Alkalispirillum;	100	98.4	2	2	2	0	0	458450	7248	no
SILVA (only NR);Bacteria;Pseudomonadota;Gammaproteobacteria;Nitrococcales;Halorhodospiraceae;Incertae Sedis;	100	98.4	2	2	2	0	0	458450	7248	no
SILVA (only NR);Bacteria;Pseudomonadota;Gammaproteobacteria;Nitrococcales;Nitrococcaceae;Aquisalimonas;	100	98.4	10	10	10	0	0	458442	7240	no
SILVA (only NR);Bacteria;Pseudomonadota;Gammaproteobacteria;Nitrococcales;Nitrococcaceae;Incertae Sedis;	100	98.4	11	11	11	0	0	458441	7239	no
SILVA (only NR);Bacteria;Pseudomonadota;Gammaproteobacteria;Nitrococcales;Nitrococcales Incertae Sedis;Natronocella;	100	98.4	1	1	1	0	0	458451	7249	no
SILVA (only NR);Bacteria;Pseudomonadota;Gammaproteobacteria;Pseudomonadales;Cellvibrionaceae;Agarilytica;	100	98.4	6	6	6	0	0	458446	7244	no
SILVA (only NR);Bacteria;Pseudomonadota;Gammaproteobacteria;Pseudomonadales;Cellvibrionaceae;Candidatus Endobugula;	100	98.4	6	6	6	0	0	458446	7244	no
SILVA (only NR);Bacteria;Pseudomonadota;Gammaproteobacteria;Pseudomonadales;Cellvibrionaceae;Halioxenophilus;	100	98.4	3	3	3	0	0	458449	7247	no
SILVA (only NR);Bacteria;Pseudomonadota;Gammaproteobacteria;Pseudomonadales;Cellvibrionaceae;Maricurvus;	100	98.4	2	2	2	0	0	458450	7248	no
SILVA (only NR);Bacteria;Pseudomonadota;Gammaproteobacteria;Pseudomonadales;Cellvibrionaceae;Marinibactrum;	100	98.4	1	1	1	0	0	458451	7249	no
SILVA (only NR);Bacteria;Pseudomonadota;Gammaproteobacteria;Pseudomonadales;Cellvibrionaceae;Pseudomaricurvus;	100	98.4	2	2	2	0	0	458450	7248	no
SILVA (only NR);Bacteria;Pseudomonadota;Gammaproteobacteria;Pseudomonadales;Cellvibrionaceae;Pseudoteredinibacter;	100	98.4	5	5	5	0	0	458447	7245	no
SILVA (only NR);Bacteria;Pseudomonadota;Gammaproteobacteria;Pseudomonadales;Cellvibrionaceae;Saccharophagus;	100	98.4	3	3	3	0	0	458449	7247	no
SILVA (only NR);Bacteria;Pseudomonadota;Gammaproteobacteria;Pseudomonadales;Cellvibrionaceae;Teredinibacter;	100	98.4	4	4	4	0	0	458448	7246	no
SILVA (only NR);Bacteria;Pseudomonadota;Gammaproteobacteria;Pseudomonadales;Cellvibrionaceae;endosymbionts;	100	98.4	1	1	1	0	0	458451	7249	no
SILVA (only NR);Bacteria;Pseudomonadota;Gammaproteobacteria;Pseudomonadales;Hahellaceae;Hahella;	100	98.4	11	11	11	0	0	458441	7239	no
SILVA (only NR);Bacteria;Pseudomonadota;Gammaproteobacteria;Pseudomonadales;Halomonadaceae;Halotalea;	100	98.4	2	2	2	0	0	458450	7248	no
SILVA (only NR);Bacteria;Pseudomonadota;Gammaproteobacteria;Pseudomonadales;Halomonadaceae;HdN1;	100	98.4	1	1	1	0	0	458451	7249	no
SILVA (only NR);Bacteria;Pseudomonadota;Gammaproteobacteria;Pseudomonadales;Halomonadaceae;Zymobacter;	100	98.4	4	4	4	0	0	458448	7246	no
SILVA (only NR);Bacteria;Pseudomonadota;Gammaproteobacteria;Pseudomonadales;Moraxellaceae;Fluviicoccus;	100	98.4	6	6	6	0	0	458446	7244	no
SILVA (only NR);Bacteria;Pseudomonadota;Gammaproteobacteria;Pseudomonadales;Pseudomonadaceae;Azorhizophilus;	100	98.4	4	4	4	0	0	458448	7246	no
SILVA (only NR);Bacteria;Pseudomonadota;Gammaproteobacteria;Pseudomonadales;Saccharospirillaceae;Oceaniserpentilla;	100	98.4	5	5	5	0	0	458447	7245	no
SILVA (only NR);Bacteria;Pseudomonadota;Gammaproteobacteria;Pseudomonadales;Saccharospirillaceae;Spongiispira;	100	98.4	1	1	1	0	0	458451	7249	no
SILVA (only NR);Bacteria;Pseudomonadota;Gammaproteobacteria;SZB7;	100	98.4	3	3	3	0	0	458449	7247	no
SILVA (only NR);Bacteria;Pseudomonadota;Gammaproteobacteria;SZB7;Incertae Sedis;	100	98.4	3	3	3	0	0	458449	7247	no
SILVA (only NR);Bacteria;Pseudomonadota;Gammaproteobacteria;SZB7;Incertae Sedis;Incertae Sedis;	100	98.4	3	3	3	0	0	458449	7247	no
SILVA (only NR);Bacteria;Pseudomonadota;Gammaproteobacteria;TDNP-Wbc97-11-7-16;	100	98.4	2	2	2	0	0	458450	7248	no
SILVA (only NR);Bacteria;Pseudomonadota;Gammaproteobacteria;TDNP-Wbc97-11-7-16;Incertae Sedis;	100	98.4	2	2	2	0	0	458450	7248	no
SILVA (only NR);Bacteria;Pseudomonadota;Gammaproteobacteria;TDNP-Wbc97-11-7-16;Incertae Sedis;Incertae Sedis;	100	98.4	2	2	2	0	0	458450	7248	no
SILVA (only NR);Bacteria;Pseudomonadota;Gammaproteobacteria;Arenicellales;Arenicellaceae;Candidatus Thiosymbion;	97.4	98.4	38	38	37	1	0	458414	7213	no
SILVA (only NR);Bacteria;Pseudomonadota;Gammaproteobacteria;Pseudomonadales;Halomonadaceae;Cobetia;	94.5	98.4	73	73	69	4	0	458379	7181	no
SILVA (only NR);Bacteria;Pseudomonadota;Gammaproteobacteria;Chromatiales;Chromatiaceae;Halochromatium;	94.2	98.4	69	69	65	4	0	458383	7185	no
SILVA (only NR);Bacteria;Pseudomonadota;Gammaproteobacteria;Chromatiales;Chromatiaceae;Thiocystis;	94.1	98.4	17	17	16	1	0	458435	7234	no
SILVA (only NR);Bacteria;Pseudomonadota;Gammaproteobacteria;Chromatiales;Chromatiaceae;Marichromatium;	93.8	98.4	16	16	15	1	0	458436	7235	no
SILVA (only NR);Bacteria;Pseudomonadota;Gammaproteobacteria;Chromatiales;Chromatiaceae;Chromatium;	91.7	98.4	12	12	11	1	0	458440	7239	no
SILVA (only NR);Bacteria;Pseudomonadota;Gammaproteobacteria;Pseudomonadales;Moraxellaceae;Acinetobacter;	91.3	98.9	2460	2460	2245	215	0	455992	5005	yes (feet Spring)
SILVA (only NR);Bacteria;Pseudomonadota;Gammaproteobacteria;SZB30;	90	98.4	10	10	9	1	0	458442	7241	no
SILVA (only NR);Bacteria;Pseudomonadota;Gammaproteobacteria;SZB30;Incertae Sedis;	90	98.4	10	10	9	1	0	458442	7241	no
SILVA (only NR);Bacteria;Pseudomonadota;Gammaproteobacteria;SZB30;Incertae Sedis;Incertae Sedis;	90	98.4	10	10	9	1	0	458442	7241	no
SILVA (only NR);Bacteria;Pseudomonadota;Gammaproteobacteria;Chromatiales;Chromatiaceae;Thiohalocapsa;	89.7	98.4	58	58	52	6	0	458394	7198	no
SILVA (only NR);Bacteria;Pseudomonadota;Gammaproteobacteria;Chromatiales;Chromatiaceae;Thiocapsa;	87.5	98.4	24	24	21	3	0	458428	7229	no
SILVA (only NR);Bacteria;Pseudomonadota;Gammaproteobacteria;Francisellales;Francisellaceae;Francisella;	86.6	98.4	112	112	97	15	0	458340	7153	no
SILVA (only NR);Bacteria;Pseudomonadota;Gammaproteobacteria;Chromatiales;Chromatiaceae;Lamprocystis;	84.6	98.4	13	13	11	2	0	458439	7239	no
SILVA (only NR);Bacteria;Pseudomonadota;Gammaproteobacteria;Chromatiales;Chromatiaceae;	84.3	98.5	356	356	300	56	0	458096	6950	no
SILVA (only NR);Bacteria;Pseudomonadota;Gammaproteobacteria;Chromatiales;Chromatiaceae;Thiophaeococcus;	83.3	98.4	6	6	5	1	0	458446	7245	no
SILVA (only NR);Bacteria;Pseudomonadota;Gammaproteobacteria;Pseudomonadales;Alcanivoracaceae;	82.1	98.4	39	39	32	7	0	458413	7218	no
SILVA (only NR);Bacteria;Pseudomonadota;Gammaproteobacteria;Pseudomonadales;Alcanivoracaceae;Ketobacter;	82.1	98.4	39	39	32	7	0	458413	7218	no
SILVA (only NR);Bacteria;Pseudomonadota;Gammaproteobacteria;Ectothiorhodospirales;Ectothiorhodospiraceae;Halofilum;	81.8	98.4	22	22	18	4	0	458430	7232	no
SILVA (only NR);Bacteria;Pseudomonadota;Gammaproteobacteria;Pseudomonadales;Moraxellaceae;Agitococcus;	79.3	98.4	29	29	23	6	0	458423	7227
SILVA (only NR);Bacteria;Pseudomonadota;Gammaproteobacteria;Pseudomonadales;Halomonadaceae;Carnimonas;	78.6	98.4	14	14	11	3	0	458438	7239
SILVA (only NR);Bacteria;Pseudomonadota;Alphaproteobacteria;Sphingomonadales;Sphingomonadaceae;Sphingosinicella;	76.9	98.4	13	13	10	3	0	458439	7240
SILVA (only NR);Bacteria;Pseudomonadota;Gammaproteobacteria;Pseudomonadales;Cellvibrionaceae;Gilvimarinus;	76.5	98.4	17	17	13	4	0	458435	7237
SILVA (only NR);Bacteria;Pseudomonadota;Gammaproteobacteria;Chromatiales;Chromatiaceae;Allochromatium;	76.2	98.4	21	21	16	5	0	458431	7234
SILVA (only NR);Bacteria;Pseudomonadota;Gammaproteobacteria;Ga0077536;	75	98.4	80	80	60	20	0	458372	7190
SILVA (only NR);Bacteria;Pseudomonadota;Gammaproteobacteria;Ga0077536;Incertae Sedis;	75	98.4	80	80	60	20	0	458372	7190
SILVA (only NR);Bacteria;Pseudomonadota;Gammaproteobacteria;Ga0077536;Incertae Sedis;Incertae Sedis;	75	98.4	80	80	60	20	0	458372	7190
SILVA (only NR);Bacteria;Pseudomonadota;Gammaproteobacteria;Pseudomonadales;Cellvibrionaceae;Eionea;	75	98.4	4	4	3	1	0	458448	7247
SILVA (only NR);Bacteria;Pseudomonadota;Gammaproteobacteria;Pseudomonadales;Cellvibrionaceae;Marinagarivorans;	75	98.4	4	4	3	1	0	458448	7247
SILVA (only NR);Bacteria;Pseudomonadota;Gammaproteobacteria;Pseudomonadales;Moraxellaceae;Aquirhabdus;	75	98.4	20	20	15	5	0	458432	7235
SILVA (only NR);Bacteria;Pseudomonadota;Gammaproteobacteria;Chromatiales;	72.5	98.5	502	502	364	138	0	457950	6886
SILVA (only NR);Bacteria;Pseudomonadota;Gammaproteobacteria;Francisellales;	72.5	98.4	149	149	108	41	0	458303	7142
SILVA (only NR);Bacteria;Pseudomonadota;Gammaproteobacteria;Francisellales;Francisellaceae;	72.5	98.4	149	149	108	41	0	458303	7142
SILVA (only NR);Bacteria;Pseudomonadota;Gammaproteobacteria;Pseudomonadales;Cellvibrionaceae;Umboniibacter;	71.4	98.4	7	7	5	2	0	458445	7245
SILVA (only NR);Bacteria;Pseudomonadota;Gammaproteobacteria;Pseudomonadales;Pseudomonadaceae;Azotobacter;	70.7	98.4	75	75	53	22	0	458377	7197
SILVA (only NR);Bacteria;Pseudomonadota;Gammaproteobacteria;Pseudomonadales;Oceanospirillaceae;	68.4	98.4	19	19	13	6	0	458433	7237
SILVA (only NR);Bacteria;Pseudomonadota;Gammaproteobacteria;Pseudomonadales;Oceanospirillaceae;Oceanospirillum;	68.4	98.4	19	19	13	6	0	458433	7237
SILVA (only NR);Bacteria;Pseudomonadota;Gammaproteobacteria;Chromatiales;Sedimenticolaceae;Incertae Sedis;	68	98.4	50	50	34	16	0	458402	7216
SILVA (only NR);Bacteria;Pseudomonadota;Gammaproteobacteria;Chromatiales;Chromatiaceae;Thiohalobacter;	66.7	98.4	3	3	2	1	0	458449	7248
SILVA (only NR);Bacteria;Pseudomonadota;Gammaproteobacteria;HgCo23;	66.7	98.4	6	6	4	2	0	458446	7246
SILVA (only NR);Bacteria;Pseudomonadota;Gammaproteobacteria;HgCo23;Incertae Sedis;	66.7	98.4	6	6	4	2	0	458446	7246
SILVA (only NR);Bacteria;Pseudomonadota;Gammaproteobacteria;HgCo23;Incertae Sedis;Incertae Sedis;	66.7	98.4	6	6	4	2	0	458446	7246
SILVA (only NR);Bacteria;Pseudomonadota;Gammaproteobacteria;Pseudomonadales;Porticoccaceae;Porticoccus;	65.1	98.4	43	43	28	15	0	458409	7222
SILVA (only NR);Bacteria;Pseudomonadota;Gammaproteobacteria;Methylococcales;Methylococcaceae;Methylocaldum;	65	98.4	20	20	13	7	0	458432	7237
SILVA (only NR);Bacteria;Pseudomonadota;Gammaproteobacteria;Nitrococcales;Nitrococcales Incertae Sedis;	63.6	98.4	11	11	7	4	0	458441	7243
SILVA (only NR);Bacteria;Pseudomonadota;Gammaproteobacteria;Pseudomonadales;Halomonadaceae;Kushneria;	63.6	98.4	22	22	14	8	0	458430	7236
SILVA (only NR);Bacteria;Pseudomonadota;Gammaproteobacteria;Pseudomonadales;Moraxellaceae;	63.5	98.9	3680	3680	2338	1342	0	454772	4912
SILVA (only NR);Bacteria;Pseudomonadota;Gammaproteobacteria;Pseudomonadales;MBAE14;	63.4	98.4	41	41	26	15	0	458411	7224
SILVA (only NR);Bacteria;Pseudomonadota;Gammaproteobacteria;Pseudomonadales;MBAE14;Incertae Sedis;	63.4	98.4	41	41	26	15	0	458411	7224
SILVA (only NR);Bacteria;Pseudomonadota;Gammaproteobacteria;Methylococcales;Methylomonadaceae;IheB2-23;	63.2	98.4	19	19	12	7	0	458433	7238
SILVA (only NR);Bacteria;Pseudomonadota;Gammaproteobacteria;Pseudomonadales;Cellvibrionaceae;Incertae Sedis;	63	98.4	92	92	58	34	0	458360	7192
SILVA (only NR);Bacteria;Pseudomonadota;Gammaproteobacteria;Chromatiales;Chromatiaceae;Candidatus Thiobios;	60.6	98.4	33	33	20	13	0	458419	7230
SILVA (only NR);Bacteria;Pseudomonadota;Gammaproteobacteria;Chromatiales;Chromatiaceae;Thiorhodovibrio;	60	98.4	5	5	3	2	0	458447	7247
SILVA (only NR);Bacteria;Pseudomonadota;Gammaproteobacteria;Nitrococcales;Nitrococcales Incertae Sedis;Methylonatrum;	60	98.4	10	10	6	4	0	458442	7244
SILVA (only NR);Bacteria;Pseudomonadota;Gammaproteobacteria;Pseudomonadales;Cellvibrionaceae;Aestuariicella;	58.8	98.4	17	17	10	7	0	458435	7240
SILVA (only NR);Bacteria;Pseudomonadota;Gammaproteobacteria;Methylococcales;Methylococcaceae;Incertae Sedis;	58.1	98.4	43	43	25	18	0	458409	7225
SILVA (only NR);Bacteria;Pseudomonadota;Gammaproteobacteria;Pseudomonadales;Cellvibrionaceae;	57.2	98.5	327	327	187	140	0	458125	7063
SILVA (only NR);Bacteria;Pseudomonadota;Gammaproteobacteria;Methylococcales;Methylococcaceae;Methyloparacoccus;	57.1	98.4	14	14	8	6	0	458438	7242
SILVA (only NR);Bacteria;Pseudomonadota;Gammaproteobacteria;Pseudomonadales;Cellvibrionaceae;Agaribacterium;	57.1	98.4	7	7	4	3	0	458445	7246
SILVA (only NR);Bacteria;Pseudomonadota;Gammaproteobacteria;Pseudomonadales;Halomonadaceae;Terasakiispira;	57.1	98.4	7	7	4	3	0	458445	7246
SILVA (only NR);Bacteria;Pseudomonadota;Gammaproteobacteria;Francisellales;Francisellaceae;Fangia;	50	98.4	2	2	1	1	0	458450	7249
SILVA (only NR);Bacteria;Pseudomonadota;Gammaproteobacteria;Gammaproteobacteria Incertae Sedis;Unknown Family;Sulfuriflexus;	50	98.4	2	2	1	1	0	458450	7249
SILVA (only NR);Bacteria;Pseudomonadota;Gammaproteobacteria;Pseudomonadales;Cellvibrionaceae;Cellvibrio;	50	98.4	100	100	50	50	0	458352	7200
SILVA (only NR);Bacteria;Pseudomonadota;Gammaproteobacteria;Pseudomonadales;Pseudomonadaceae;Azomonas;	50	98.4	4	4	2	2	0	458448	7248
SILVA (only NR);Bacteria;Pseudomonadota;Gammaproteobacteria;Beggiatoales;Leucotrichaceae;Cocleimonas;	49.3	98.4	73	73	36	37	0	458379	7214
SILVA (only NR);Bacteria;Pseudomonadota;Gammaproteobacteria;Pseudomonadales;Hahellaceae;	48.1	98.4	27	27	13	14	0	458425	7237
SILVA (only NR);Bacteria;Pseudomonadota;Gammaproteobacteria;Pseudomonadales;KI89A clade;	47.4	98.4	78	78	37	41	0	458374	7213
SILVA (only NR);Bacteria;Pseudomonadota;Gammaproteobacteria;Pseudomonadales;KI89A clade;Incertae Sedis;	47.4	98.4	78	78	37	41	0	458374	7213
SILVA (only NR);Bacteria;Pseudomonadota;Gammaproteobacteria;Granulosicoccales;Granulosicoccaceae;	46.2	98.4	39	39	18	21	0	458413	7232
SILVA (only NR);Bacteria;Pseudomonadota;Gammaproteobacteria;Granulosicoccales;Granulosicoccaceae;Granulosicoccus;	46.2	98.4	39	39	18	21	0	458413	7232
SILVA (only NR);Bacteria;Pseudomonadota;Gammaproteobacteria;Methylococcales;Methylomonadaceae;Methyloglobulus;	46.2	98.4	13	13	6	7	0	458439	7244
SILVA (only NR);Bacteria;Pseudomonadota;Gammaproteobacteria;Chromatiales;Sedimenticolaceae;	45.7	98.4	138	138	63	75	0	458314	7187
SILVA (only NR);Bacteria;Pseudomonadota;Gammaproteobacteria;Arenicellales;	44.9	98.4	216	216	97	119	0	458236	7153
SILVA (only NR);Bacteria;Pseudomonadota;Gammaproteobacteria;Arenicellales;Arenicellaceae;	44.9	98.4	216	216	97	119	0	458236	7153
SILVA (only NR);Bacteria;Pseudomonadota;Gammaproteobacteria;Methylococcales;Methylococcaceae;	44.9	98.4	107	107	48	59	0	458345	7202
SILVA (only NR);Bacteria;Pseudomonadota;Gammaproteobacteria;JTB23;	41.9	98.4	86	86	36	50	0	458366	7214
SILVA (only NR);Bacteria;Pseudomonadota;Gammaproteobacteria;JTB23;Incertae Sedis;	41.9	98.4	86	86	36	50	0	458366	7214
SILVA (only NR);Bacteria;Pseudomonadota;Gammaproteobacteria;JTB23;Incertae Sedis;Incertae Sedis;	41.9	98.4	86	86	36	50	0	458366	7214
SILVA (only NR);Bacteria;Pseudomonadota;Gammaproteobacteria;Pseudomonadales;Porticoccaceae;C1-B045;	41	98.4	100	100	41	59	0	458352	7209
SILVA (only NR);Bacteria;Pseudomonadota;Gammaproteobacteria;Nitrococcales;Nitrococcaceae;	39.4	98.4	66	66	26	40	0	458386	7224
SILVA (only NR);Bacteria;Pseudomonadota;Gammaproteobacteria;Arenicellales;Arenicellaceae;Incertae Sedis;	38.3	98.4	128	128	49	79	0	458324	7201
SILVA (only NR);Bacteria;Pseudomonadota;Gammaproteobacteria;Francisellales;Francisellaceae;Incertae Sedis;	38.1	98.4	21	21	8	13	0	458431	7242
SILVA (only NR);Bacteria;Pseudomonadota;Gammaproteobacteria;Chromatiales;Chromatiaceae;Achromatium;	37.5	98.4	16	16	6	10	0	458436	7244
SILVA (only NR);Bacteria;Pseudomonadota;Gammaproteobacteria;Run-SP154;	37	98.4	27	27	10	17	0	458425	7240
SILVA (only NR);Bacteria;Pseudomonadota;Gammaproteobacteria;Run-SP154;Incertae Sedis;	37	98.4	27	27	10	17	0	458425	7240
SILVA (only NR);Bacteria;Pseudomonadota;Gammaproteobacteria;Run-SP154;Incertae Sedis;Incertae Sedis;	37	98.4	27	27	10	17	0	458425	7240
SILVA (only NR);Bacteria;Pseudomonadota;Gammaproteobacteria;Chromatiales;Chromatiaceae;Thiolamprovum;	33.3	98.4	3	3	1	2	0	458449	7249
SILVA (only NR);Bacteria;Pseudomonadota;Gammaproteobacteria;Methylococcales;Methylohalobiaceae;Methylomarinovum;	33.3	98.4	3	3	1	2	0	458449	7249
SILVA (only NR);Bacteria;Pseudomonadota;Gammaproteobacteria;Pseudomonadales;Moraxellaceae;Permianibacter;	33.3	98.4	3	3	1	2	0	458449	7249
SILVA (only NR);Bacteria;Pseudomonadota;Gammaproteobacteria;Pseudomonadales;Moraxellaceae;Incertae Sedis;	32.7	98.4	101	101	33	68	0	458351	7217
SILVA (only NR);Bacteria;Pseudomonadota;Gammaproteobacteria;Nitrococcales;	32.6	98.4	138	138	45	93	0	458314	7205
SILVA (only NR);Bacteria;Pseudomonadota;Gammaproteobacteria;Ectothiorhodospirales;Thioalkalispiraceae;Thiohalophilus;	32.4	98.4	74	74	24	50	0	458378	7226
SILVA (only NR);Bacteria;Pseudomonadota;Gammaproteobacteria;Granulosicoccales;	29.5	98.4	61	61	18	43	0	458391	7232
SILVA (only NR);Bacteria;Pseudomonadota;Gammaproteobacteria;Pseudomonadales;Porticoccaceae;	29.2	98.4	240	240	70	170	0	458212	7180
SILVA (only NR);Bacteria;Pseudomonadota;Gammaproteobacteria;Pseudomonadales;Pseudomonadaceae;	28.7	98.9	7564	7564	2172	5392	0	450888	5078
SILVA (only NR);Bacteria;Pseudomonadota;Gammaproteobacteria;Pseudomonadales;Incertae Sedis;	28.6	98.4	7	7	2	5	0	458445	7248
SILVA (only NR);Bacteria;Pseudomonadota;Gammaproteobacteria;Pseudomonadales;Incertae Sedis;Incertae Sedis;	28.6	98.4	7	7	2	5	0	458445	7248
SILVA (only NR);Bacteria;Pseudomonadota;Gammaproteobacteria;UBA4486;	28.6	98.4	14	14	4	10	0	458438	7246
SILVA (only NR);Bacteria;Pseudomonadota;Gammaproteobacteria;UBA4486;Incertae Sedis;	28.6	98.4	14	14	4	10	0	458438	7246
SILVA (only NR);Bacteria;Pseudomonadota;Gammaproteobacteria;UBA4486;Incertae Sedis;Incertae Sedis;	28.6	98.4	14	14	4	10	0	458438	7246
SILVA (only NR);Bacteria;Pseudomonadota;Gammaproteobacteria;Pseudomonadales;	28.5	99.5	17709	17709	5050	12659	0	440743	2200
SILVA (only NR);Bacteria;Pseudomonadota;Gammaproteobacteria;Pseudomonadales;Pseudomonadaceae;Pseudomonas;	28.4	98.9	7436	7436	2113	5323	0	451016	5137
SILVA (only NR);Bacteria;Pseudomonadota;Gammaproteobacteria;Methylococcales;Methylomonadaceae;Methylotuvimicrobium;	27.8	98.4	18	18	5	13	0	458434	7245
SILVA (only NR);Bacteria;Pseudomonadota;Gammaproteobacteria;Methylococcales;Methylomonadaceae;Methylovulum;	26.3	98.4	19	19	5	14	0	458433	7245
SILVA (only NR);Bacteria;Pseudomonadota;Gammaproteobacteria;Francisellales;Francisellaceae;Fastidiosibacter;	25	98.4	4	4	1	3	0	458448	7249
SILVA (only NR);Bacteria;Pseudomonadota;Gammaproteobacteria;Methylococcales;Methylococcaceae;Methylomagnum;	25	98.4	4	4	1	3	0	458448	7249
SILVA (only NR);Bacteria;Pseudomonadota;Gammaproteobacteria;Nitrococcales;Nitrococcaceae;Arhodomonas;	25	98.4	4	4	1	3	0	458448	7249
SILVA (only NR);Bacteria;Pseudomonadota;Gammaproteobacteria;Pseudomonadales;Saccharospirillaceae;Bermanella;	25	98.4	4	4	1	3	0	458448	7249
SILVA (only NR);Bacteria;Pseudomonadota;Gammaproteobacteria;Methylococcales;Methylomonadaceae;Crenothrix;	23.4	98.4	64	64	15	49	0	458388	7235
SILVA (only NR);Bacteria;Bacillota;Bacilli;Lactobacillales;Streptococcaceae;Streptococcus;	20.7	98.6	4924	4924	1017	3907	0	453528	6233
SILVA (only NR);Bacteria;Pseudomonadota;Gammaproteobacteria;Beggiatoales;Leucotrichaceae;Incertae Sedis;	20.6	98.4	325	325	67	258	0	458127	7183
SILVA (only NR);Bacteria;Pseudomonadota;Gammaproteobacteria;FGL7S;	20	98.4	5	5	1	4	0	458447	7249
SILVA (only NR);Bacteria;Pseudomonadota;Gammaproteobacteria;FGL7S;Incertae Sedis;	20	98.4	5	5	1	4	0	458447	7249
SILVA (only NR);Bacteria;Pseudomonadota;Gammaproteobacteria;FGL7S;Incertae Sedis;Incertae Sedis;	20	98.4	5	5	1	4	0	458447	7249
SILVA (only NR);Bacteria;Pseudomonadota;Gammaproteobacteria;Pseudomonadales;Cellvibrionaceae;Marinimicrobium;	20	98.4	40	40	8	32	0	458412	7242
SILVA (only NR);Bacteria;Pseudomonadota;Gammaproteobacteria;Nitrococcales;Halorhodospiraceae;	19.7	98.4	61	61	12	49	0	458391	7238
SILVA (only NR);Bacteria;Bacillota;Bacilli;Lactobacillales;Streptococcaceae;	18.9	98.6	5371	5371	1017	4354	0	453081	6233
SILVA (only NR);Bacteria;Pseudomonadota;Gammaproteobacteria;Pseudomonadales;Moraxellaceae;Alkanindiges;	18.9	98.4	37	37	7	30	0	458415	7243
SILVA (only NR);Bacteria;Pseudomonadota;Gammaproteobacteria;Arenicellales;Arenicellaceae;HTCC5015;	18.8	98.4	16	16	3	13	0	458436	7247
SILVA (only NR);Bacteria;Pseudomonadota;Gammaproteobacteria;WN-HWB-116;	18.8	98.4	16	16	3	13	0	458436	7247
SILVA (only NR);Bacteria;Pseudomonadota;Gammaproteobacteria;WN-HWB-116;Incertae Sedis;	18.8	98.4	16	16	3	13	0	458436	7247
SILVA (only NR);Bacteria;Pseudomonadota;Gammaproteobacteria;WN-HWB-116;Incertae Sedis;Incertae Sedis;	18.8	98.4	16	16	3	13	0	458436	7247
SILVA (only NR);Bacteria;Pseudomonadota;Gammaproteobacteria;Beggiatoales;Leucotrichaceae;	18	98.4	623	623	112	511	0	457829	7138
SILVA (only NR);Bacteria;Pseudomonadota;Gammaproteobacteria;Nitrococcales;Halorhodospiraceae;Halorhodospira;	16.7	98.4	48	48	8	40	0	458404	7242
SILVA (only NR);Bacteria;Pseudomonadota;Gammaproteobacteria;Nitrococcales;Nitrococcaceae;Halopeptonella;	16.7	98.4	18	18	3	15	0	458434	7247
SILVA (only NR);Bacteria;Pseudomonadota;Gammaproteobacteria;Burkholderiales;Alcaligenaceae;Pusillimonas;	16.4	98.4	55	55	9	46	0	458397	7241
SILVA (only NR);Bacteria;Pseudomonadota;Gammaproteobacteria;Ectothiorhodospirales;Thioalkalispiraceae;	16	98.4	150	150	24	126	0	458302	7226
SILVA (only NR);Bacteria;Pseudomonadota;Gammaproteobacteria;Chromatiales;Sedimenticolaceae;Sedimenticola;	15.7	98.4	70	70	11	59	0	458382	7239
SILVA (only NR);Bacteria;Pseudomonadota;Gammaproteobacteria;Methylococcales;	15.6	98.4	675	675	105	570	0	457777	7145
SILVA (only NR);Bacteria;Pseudomonadota;Gammaproteobacteria;Pseudomonadales;Halomonadaceae;Marinospirillum;	15.4	98.4	26	26	4	22	0	458426	7246
SILVA (only NR);Bacteria;Pseudomonadota;Alphaproteobacteria;Rhodospirillales;Magnetospiraceae;Magnetovibrio;	15.2	98.4	46	46	7	39	0	458406	7243
SILVA (only NR);Bacteria;Pseudomonadota;Gammaproteobacteria;Ectothiorhodospirales;Ectothiorhodospiraceae;Thiogranum;	15.2	98.4	66	66	10	56	0	458386	7240
SILVA (only NR);Bacteria;Pseudomonadota;Gammaproteobacteria;Burkholderiales;Alcaligenaceae;Paenalcaligenes;	15	98.4	20	20	3	17	0	458432	7247
SILVA (only NR);Bacteria;Pseudomonadota;Gammaproteobacteria;Beggiatoales;	14.7	98.4	760	760	112	648	0	457692	7138
SILVA (only NR);Bacteria;Pseudomonadota;Gammaproteobacteria;BD72BR169;	14.3	98.4	14	14	2	12	0	458438	7248
SILVA (only NR);Bacteria;Pseudomonadota;Gammaproteobacteria;BD72BR169;Incertae Sedis;	14.3	98.4	14	14	2	12	0	458438	7248
SILVA (only NR);Bacteria;Pseudomonadota;Gammaproteobacteria;BD72BR169;Incertae Sedis;Incertae Sedis;	14.3	98.4	14	14	2	12	0	458438	7248
SILVA (only NR);Bacteria;Pseudomonadota;Gammaproteobacteria;Methylococcales;Methylomonadaceae;ET-SHO;	14.3	98.4	7	7	1	6	0	458445	7249
SILVA (only NR);Bacteria;Pseudomonadota;Gammaproteobacteria;Nitrococcales;Nitrococcaceae;Nitrococcus;	14.3	98.4	7	7	1	6	0	458445	7249
SILVA (only NR);Bacteria;Pseudomonadota;Gammaproteobacteria;Pseudomonadales;Spongiibacteraceae;Dasania;	14.3	98.4	7	7	1	6	0	458445	7249
SILVA (only NR);Bacteria;Pseudomonadota;Gammaproteobacteria;Methylococcales;Methylomonadaceae;Milano-WF1B-03;	13.2	98.4	38	38	5	33	0	458414	7245
SILVA (only NR);Bacteria;Pseudomonadota;Gammaproteobacteria;Chromatiales;Thioprofundaceae;	12.5	98.4	8	8	1	7	0	458444	7249
SILVA (only NR);Bacteria;Pseudomonadota;Gammaproteobacteria;Chromatiales;Thioprofundaceae;Thioprofundum;	12.5	98.4	8	8	1	7	0	458444	7249
SILVA (only NR);Bacteria;Pseudomonadota;Gammaproteobacteria;Pseudomonadales;Hahellaceae;Allohahella;	12.5	98.4	16	16	2	14	0	458436	7248
SILVA (only NR);Bacteria;Pseudomonadota;Gammaproteobacteria;Pseudomonadales;Saccharospirillaceae;Incertae Sedis;	12.5	98.4	64	64	8	56	0	458388	7242
SILVA (only NR);Bacteria;Dependentiae;Babeliae;Babeliales;Incertae Sedis;UBA12409;	11.8	98.4	68	68	8	60	0	458384	7242
SILVA (only NR);Bacteria;Pseudomonadota;Gammaproteobacteria;Ectothiorhodospirales;	11.6	98.4	473	473	55	418	0	457979	7195
SILVA (only NR);Bacteria;Pseudomonadota;Gammaproteobacteria;Methylococcales;Methylomonadaceae;	10.6	98.4	528	528	56	472	0	457924	7194
SILVA (only NR);Bacteria;Pseudomonadota;Gammaproteobacteria;1013-28-CG33;	10.5	98.4	19	19	2	17	0	458433	7248
SILVA (only NR);Bacteria;Pseudomonadota;Gammaproteobacteria;1013-28-CG33;Incertae Sedis;	10.5	98.4	19	19	2	17	0	458433	7248
SILVA (only NR);Bacteria;Pseudomonadota;Gammaproteobacteria;1013-28-CG33;Incertae Sedis;Incertae Sedis;	10.5	98.4	19	19	2	17	0	458433	7248
SILVA (only NR);Bacteria;Pseudomonadota;Gammaproteobacteria;Ectothiorhodospirales;Ectothiorhodospiraceae;	10	98.4	311	311	31	280	0	458141	7219
SILVA (only NR);Bacteria;Pseudomonadota;Gammaproteobacteria;Methylococcales;Methylomonadaceae;pItb-vmat-59;	10	98.4	10	10	1	9	0	458442	7249
SILVA (only NR);Bacteria;Bacillota;Bacilli;Lactobacillales;P5D1-392;	9.1	98.4	22	22	2	20	0	458430	7248
SILVA (only NR);Bacteria;Bacillota;Bacilli;Lactobacillales;P5D1-392;Incertae Sedis;	9.1	98.4	22	22	2	20	0	458430	7248
SILVA (only NR);Bacteria;Pseudomonadota;Gammaproteobacteria;EC3;	9.1	98.4	55	55	5	50	0	458397	7245
SILVA (only NR);Bacteria;Pseudomonadota;Gammaproteobacteria;EC3;Incertae Sedis;	9.1	98.4	55	55	5	50	0	458397	7245
SILVA (only NR);Bacteria;Pseudomonadota;Gammaproteobacteria;EC3;Incertae Sedis;Incertae Sedis;	9.1	98.4	55	55	5	50	0	458397	7245
SILVA (only NR);Bacteria;Pseudomonadota;Gammaproteobacteria;Enterobacterales;Shewanellaceae;Psychrobium;	9.1	98.4	11	11	1	10	0	458441	7249
SILVA (only NR);Bacteria;Pseudomonadota;Gammaproteobacteria;Piscirickettsiales;Piscirickettsiaceae;Candidatus Endoecteinascidia;	8.7	98.4	23	23	2	21	0	458429	7248
SILVA (only NR);Bacteria;Pseudomonadota;Gammaproteobacteria;Methylococcales;Methylohalobiaceae;	8.3	98.4	12	12	1	11	0	458440	7249
SILVA (only NR);Bacteria;Pseudomonadota;Gammaproteobacteria;	8.2	99.7	75026	75026	6168	68858	0	383426	1082
SILVA (only NR);Bacteria;Pseudomonadota;Gammaproteobacteria;Pseudomonadales;Halieaceae;Parahaliea;	8	98.4	25	25	2	23	0	458427	7248
SILVA (only NR);Bacteria;Bacillota;Bacilli;Lactobacillales;	7.7	98.6	13176	13176	1021	12155	0	445276	6229
SILVA (only NR);Bacteria;Pseudomonadota;Gammaproteobacteria;Methylococcales;Methylomonadaceae;Methylobacter;	7.7	98.4	52	52	4	48	0	458400	7246
SILVA (only NR);Bacteria;Pseudomonadota;Gammaproteobacteria;Pseudomonadales;Saccharospirillaceae;	7.1	98.4	211	211	15	196	0	458241	7235
SILVA (only NR);Bacteria;Pseudomonadota;Gammaproteobacteria;Pseudomonadales;Halieaceae;Luminiphilus;	6.9	98.4	29	29	2	27	0	458423	7248
SILVA (only NR);Bacteria;Pseudomonadota;Gammaproteobacteria;Pseudomonadales;Spongiibacteraceae;BD1-7 clade;	6.9	98.4	130	130	9	121	0	458322	7241
SILVA (only NR);Bacteria;Pseudomonadota;Gammaproteobacteria;Pseudomonadales;Halomonadaceae;	6.4	98.4	1697	1697	109	1588	0	456755	7141
SILVA (only NR);Bacteria;Pseudomonadota;Gammaproteobacteria;Enterobacterales;Kangiellaceae;Incertae Sedis;	6.3	98.4	16	16	1	15	0	458436	7249
SILVA (only NR);Bacteria;Pseudomonadota;	5.7	99.7	109146	109146	6198	102948	0	349306	1052
SILVA (only NR);Bacteria;Pseudomonadota;Gammaproteobacteria;Pseudomonadales;Nitrincolaceae;Neptunomonas;	5.6	98.4	18	18	1	17	0	458434	7249
SILVA (only NR);Bacteria;Pseudomonadota;Gammaproteobacteria;CCM19a;	5.3	98.4	19	19	1	18	0	458433	7249
SILVA (only NR);Bacteria;Pseudomonadota;Gammaproteobacteria;CCM19a;Incertae Sedis;	5.3	98.4	19	19	1	18	0	458433	7249
SILVA (only NR);Bacteria;Pseudomonadota;Gammaproteobacteria;CCM19a;Incertae Sedis;Incertae Sedis;	5.3	98.4	19	19	1	18	0	458433	7249
SILVA (only NR);Bacteria;Pseudomonadota;Gammaproteobacteria;Methylococcales;Methylomonadaceae;Incertae Sedis;	5.3	98.4	19	19	1	18	0	458433	7249
SILVA (only NR);Bacteria;Pseudomonadota;Gammaproteobacteria;Nitrosococcales;Nitrosococcaceae;Cm1-21;	5.3	98.4	19	19	1	18	0	458433	7249
SILVA (only NR);Bacteria;Pseudomonadota;Gammaproteobacteria;Beggiatoales;Leucotrichaceae;Thiothrix;	5	98.4	180	180	9	171	0	458272	7241
SILVA (only NR);Bacteria;Pseudomonadota;Gammaproteobacteria;Pseudomonadales;Spongiibacteraceae;	4.9	98.4	203	203	10	193	0	458249	7240
SILVA (only NR);Bacteria;Pseudomonadota;Gammaproteobacteria;Legionellales;Legionellaceae;Incertae Sedis;	4.8	98.4	62	62	3	59	0	458390	7247
SILVA (only NR);Bacteria;Pseudomonadota;Gammaproteobacteria;Milano-WF1B-44;	4.8	98.4	21	21	1	20	0	458431	7249
SILVA (only NR);Bacteria;Pseudomonadota;Gammaproteobacteria;Milano-WF1B-44;Incertae Sedis;	4.8	98.4	21	21	1	20	0	458431	7249
SILVA (only NR);Bacteria;Pseudomonadota;Gammaproteobacteria;Milano-WF1B-44;Incertae Sedis;Incertae Sedis;	4.8	98.4	21	21	1	20	0	458431	7249
SILVA (only NR);Bacteria;Pseudomonadota;Gammaproteobacteria;Pseudomonadales;Endozoicomonadaceae;Incertae Sedis;	4.8	98.4	21	21	1	20	0	458431	7249
SILVA (only NR);Bacteria;Pseudomonadota;Gammaproteobacteria;Acidiferrobacterales;Acidiferrobacteraceae;Incertae Sedis;	4	98.4	50	50	2	48	0	458402	7248
SILVA (only NR);Bacteria;Bacillota;Bacilli;Lactobacillales;Carnobacteriaceae;Alloiococcus;	3.8	98.4	26	26	1	25	0	458426	7249
SILVA (only NR);Bacteria;Pseudomonadota;Gammaproteobacteria;Piscirickettsiales;	3.5	98.4	57	57	2	55	0	458395	7248
SILVA (only NR);Bacteria;Pseudomonadota;Gammaproteobacteria;Piscirickettsiales;Piscirickettsiaceae;	3.5	98.4	57	57	2	55	0	458395	7248
SILVA (only NR);Bacteria;Pseudomonadota;Gammaproteobacteria;Immundisolibacterales;Immundisolibacteraceae;Incertae Sedis;	3.4	98.4	29	29	1	28	0	458423	7249
SILVA (only NR);Bacteria;Pseudomonadota;Gammaproteobacteria;Pseudomonadales;Microbulbiferaceae;	3.3	98.4	90	90	3	87	0	458362	7247
SILVA (only NR);Bacteria;Pseudomonadota;Gammaproteobacteria;Pseudomonadales;Microbulbiferaceae;Microbulbifer;	3.3	98.4	90	90	3	87	0	458362	7247
SILVA (only NR);Bacteria;Pseudomonadota;Gammaproteobacteria;Enterobacterales;Kangiellaceae;Kangiella;	3.2	98.4	31	31	1	30	0	458421	7249
SILVA (only NR);Bacteria;Pseudomonadota;Gammaproteobacteria;Tenderiales;	3	98.4	33	33	1	32	0	458419	7249
SILVA (only NR);Bacteria;Pseudomonadota;Gammaproteobacteria;Tenderiales;Tenderiaceae;	3	98.4	33	33	1	32	0	458419	7249
SILVA (only NR);Bacteria;Pseudomonadota;Gammaproteobacteria;Tenderiales;Tenderiaceae;Candidatus Tenderia;	3	98.4	33	33	1	32	0	458419	7249
SILVA (only NR);Bacteria;Acidobacteriota;Holophagae;Holophagales;Holophagaceae;marine group;	2.9	98.4	34	34	1	33	0	458418	7249
SILVA (only NR);Bacteria;Pseudomonadota;Gammaproteobacteria;Enterobacterales;Kangiellaceae;	2.9	98.4	68	68	2	66	0	458384	7248
SILVA (only NR);Bacteria;Pseudomonadota;Gammaproteobacteria;Incertae Sedis;	2.8	98.4	246	246	7	239	0	458206	7243
SILVA (only NR);Bacteria;Pseudomonadota;Gammaproteobacteria;Incertae Sedis;Incertae Sedis;	2.8	98.4	246	246	7	239	0	458206	7243
SILVA (only NR);Bacteria;Dependentiae;Babeliae;Babeliales;Incertae Sedis;	2.6	98.4	304	304	8	296	0	458148	7242
SILVA (only NR);Bacteria;Pseudomonadota;Gammaproteobacteria;Pseudomonadales;Halieaceae;Halioglobus;	2.6	98.4	77	77	2	75	0	458375	7248
SILVA (only NR);Bacteria;Bacillota;Bacilli;	2.4	98.5	42704	42704	1025	41679	0	415748	6225
SILVA (only NR);Bacteria;Pseudomonadota;Gammaproteobacteria;Enterobacterales;Aeromonadaceae;Oceanisphaera;	2.4	98.4	41	41	1	40	0	458411	7249
SILVA (only NR);Bacteria;Pseudomonadota;Gammaproteobacteria;Incertae Sedis;Incertae Sedis;Incertae Sedis;	2.4	98.4	245	245	6	239	0	458207	7244
SILVA (only NR);Bacteria;Pseudomonadota;Gammaproteobacteria;Pseudomonadales;Nitrincolaceae;Incertae Sedis;	2.4	98.4	124	124	3	121	0	458328	7247
SILVA (only NR);Bacteria;Pseudomonadota;Gammaproteobacteria;Pseudomonadales;Nitrincolaceae;Marinobacterium;	2.4	98.4	124	124	3	121	0	458328	7247
SILVA (only NR);Bacteria;Pseudomonadota;Gammaproteobacteria;Ectothiorhodospirales;Ectothiorhodospiraceae;Incertae Sedis;	2.2	98.4	137	137	3	134	0	458315	7247
SILVA (only NR);Bacteria;Pseudomonadota;Alphaproteobacteria;Rhodospirillales;Magnetospiraceae;	2.1	98.4	339	339	7	332	0	458113	7243
SILVA (only NR);Bacteria;Pseudomonadota;Gammaproteobacteria;UBA10353 marine group;	2.1	98.4	194	194	4	190	0	458258	7246
SILVA (only NR);Bacteria;Pseudomonadota;Gammaproteobacteria;UBA10353 marine group;Incertae Sedis;	2.1	98.4	194	194	4	190	0	458258	7246
SILVA (only NR);Bacteria;Pseudomonadota;Gammaproteobacteria;UBA10353 marine group;Incertae Sedis;Incertae Sedis;	2.1	98.4	194	194	4	190	0	458258	7246
SILVA (only NR);Bacteria;	1.9	100	381523	381523	7250	374273	0	76929	0
SILVA (only NR);Bacteria;Bacillota;Bacilli;Bacillales;Planococcaceae;Kurthia;	1.8	98.4	55	55	1	54	0	458397	7249
SILVA (only NR);Bacteria;Pseudomonadota;Gammaproteobacteria;Acidiferrobacterales;	1.8	98.4	113	113	2	111	0	458339	7248
SILVA (only NR);Bacteria;Pseudomonadota;Gammaproteobacteria;Acidiferrobacterales;Acidiferrobacteraceae;	1.8	98.4	113	113	2	111	0	458339	7248
SILVA (only NR);Bacteria;Pseudomonadota;Gammaproteobacteria;B2M28;	1.8	98.4	165	165	3	162	0	458287	7247
SILVA (only NR);Bacteria;Pseudomonadota;Gammaproteobacteria;B2M28;Incertae Sedis;	1.8	98.4	165	165	3	162	0	458287	7247
SILVA (only NR);Bacteria;Pseudomonadota;Gammaproteobacteria;B2M28;Incertae Sedis;Incertae Sedis;	1.8	98.4	165	165	3	162	0	458287	7247
SILVA (only NR);Bacteria;Pseudomonadota;Gammaproteobacteria;Pseudomonadales;Nitrincolaceae;	1.8	98.4	397	397	7	390	0	458055	7243
SILVA (only NR);Bacteria;Pseudomonadota;Alphaproteobacteria;Sphingomonadales;Sphingomonadaceae;Sphingorhabdus;	1.6	98.4	61	61	1	60	0	458391	7249
SILVA (only NR);	1.6	100	458547	458529	7250	451279	18	0	0
SILVA (only NR);Bacteria;Pseudomonadota;Gammaproteobacteria;Pseudomonadales;Moraxellaceae;Enhydrobacter;	1.5	98.4	132	132	2	130	0	458320	7248
SILVA (only NR);Bacteria;Bacillota;Bacilli;Izemoplasmatales;Incertae Sedis;	1.4	98.4	69	69	1	68	0	458383	7249
SILVA (only NR);Bacteria;Bacillota;Bacilli;Izemoplasmatales;Incertae Sedis;Incertae Sedis;	1.4	98.4	69	69	1	68	0	458383	7249
SILVA (only NR);Bacteria;Dependentiae;	1.4	98.4	583	583	8	575	0	457869	7242
SILVA (only NR);Bacteria;Dependentiae;Babeliae;	1.4	98.4	583	583	8	575	0	457869	7242
SILVA (only NR);Bacteria;Dependentiae;Babeliae;Babeliales;	1.4	98.4	583	583	8	575	0	457869	7242
SILVA (only NR);Bacteria;Pseudomonadota;Gammaproteobacteria;Enterobacterales;Alteromonadaceae;Incertae Sedis;	1.4	98.4	73	73	1	72	0	458379	7249
SILVA (only NR);Bacteria;Pseudomonadota;Gammaproteobacteria;Immundisolibacterales;	1.4	98.4	70	70	1	69	0	458382	7249
SILVA (only NR);Bacteria;Pseudomonadota;Gammaproteobacteria;Immundisolibacterales;Immundisolibacteraceae;	1.4	98.4	70	70	1	69	0	458382	7249
SILVA (only NR);Bacteria;Pseudomonadota;Gammaproteobacteria;Nitrosococcales;Nitrosococcaceae;AqS1;	1.4	98.4	70	70	1	69	0	458382	7249
SILVA (only NR);Bacteria;Pseudomonadota;Gammaproteobacteria;Pseudomonadales;Halieaceae;	1.4	98.4	517	517	7	510	0	457935	7243
SILVA (only NR);Bacteria;Pseudomonadota;Gammaproteobacteria;Pseudomonadales;Moraxellaceae;Moraxella;	1.4	98.4	285	285	4	281	0	458167	7246
SILVA (only NR);Bacteria;Pseudomonadota;Alphaproteobacteria;Micavibrionales;	1.3	98.4	303	303	4	299	0	458149	7246
SILVA (only NR);Bacteria;Pseudomonadota;Alphaproteobacteria;Micavibrionales;Incertae Sedis;	1.3	98.4	150	150	2	148	0	458302	7248
SILVA (only NR);Bacteria;Pseudomonadota;Alphaproteobacteria;Micavibrionales;Incertae Sedis;Incertae Sedis;	1.3	98.4	150	150	2	148	0	458302	7248
SILVA (only NR);Bacteria;Pseudomonadota;Alphaproteobacteria;Micavibrionales;Micavibrionaceae;	1.3	98.4	153	153	2	151	0	458299	7248
SILVA (only NR);Bacteria;Pseudomonadota;Alphaproteobacteria;Micavibrionales;Micavibrionaceae;Incertae Sedis;	1.3	98.4	150	150	2	148	0	458302	7248
SILVA (only NR);Bacteria;Bacillota;	1	98.3	100532	100532	1026	99506	0	357920	6224
SILVA (only NR);Bacteria;Pseudomonadota;Gammaproteobacteria;Enterobacterales;Colwelliaceae;Thalassotalea;	1	98.4	101	101	1	100	0	458351	7249
SILVA (only NR);Bacteria;Pseudomonadota;Gammaproteobacteria;Gammaproteobacteria Incertae Sedis;	1	98.4	805	805	8	797	0	457647	7242
SILVA (only NR);Bacteria;Pseudomonadota;Gammaproteobacteria;Gammaproteobacteria Incertae Sedis;Unknown Family;	1	98.4	805	805	8	797	0	457647	7242
SILVA (only NR);Bacteria;Pseudomonadota;Gammaproteobacteria;Gammaproteobacteria Incertae Sedis;Unknown Family;Incertae Sedis;	1	98.4	408	408	4	404	0	458044	7246
SILVA (only NR);Bacteria;Pseudomonadota;Gammaproteobacteria;Pseudomonadales;Porticoccaceae;SAR92 clade;	1	98.4	97	97	1	96	0	458355	7249
SILVA (only NR);Bacteria;Zixibacteria;	1	98.4	207	207	2	205	0	458245	7248
SILVA (only NR);Bacteria;Zixibacteria;Incertae Sedis;	1	98.4	207	207	2	205	0	458245	7248
SILVA (only NR);Bacteria;Zixibacteria;Incertae Sedis;Incertae Sedis;	1	98.4	207	207	2	205	0	458245	7248
SILVA (only NR);Bacteria;Zixibacteria;Incertae Sedis;Incertae Sedis;Incertae Sedis;	1	98.4	207	207	2	205	0	458245	7248
SILVA (only NR);Bacteria;Zixibacteria;Incertae Sedis;Incertae Sedis;Incertae Sedis;Incertae Sedis;	1	98.4	207	207	2	205	0	458245	7248
SILVA (only NR);Bacteria;Bacillota;Bacilli;Izemoplasmatales;	0.9	98.4	107	107	1	106	0	458345	7249
SILVA (only NR);Bacteria;Bacteroidota;Bacteroidia;Sphingobacteriales;AKYH767;	0.9	98.4	106	106	1	105	0	458346	7249
SILVA (only NR);Bacteria;Bacteroidota;Bacteroidia;Sphingobacteriales;AKYH767;Incertae Sedis;	0.9	98.4	106	106	1	105	0	458346	7249
SILVA (only NR);Bacteria;Pseudomonadota;Gammaproteobacteria;Burkholderiales;Alcaligenaceae;	0.9	98.4	1746	1746	15	1731	0	456706	7235
SILVA (only NR);Bacteria;Pseudomonadota;Gammaproteobacteria;Nitrosococcales;Nitrosococcaceae;	0.9	98.4	215	215	2	213	0	458237	7248
SILVA (only NR);Bacteria;Pseudomonadota;Gammaproteobacteria;Thiomicrospirales;Thiomicrospiraceae;endosymbionts;	0.9	98.4	108	108	1	107	0	458344	7249
SILVA (only NR);Bacteria;Bacillota;Bacilli;Lactobacillales;Carnobacteriaceae;Dolosigranulum;	0.8	98.4	125	125	1	124	0	458327	7249
SILVA (only NR);Bacteria;Pseudomonadota;Alphaproteobacteria;Rhodospirillales;	0.7	98.4	1257	1257	9	1248	0	457195	7241
SILVA (only NR);Bacteria;Pseudomonadota;Alphaproteobacteria;Rhodospirillales;Incertae Sedis;	0.7	98.4	297	297	2	295	0	458155	7248
SILVA (only NR);Bacteria;Pseudomonadota;Alphaproteobacteria;Rhodospirillales;Incertae Sedis;Incertae Sedis;	0.7	98.4	297	297	2	295	0	458155	7248
SILVA (only NR);Bacteria;Pseudomonadota;Gammaproteobacteria;Burkholderiales;Alcaligenaceae;Alcaligenes;	0.7	98.4	270	270	2	268	0	458182	7248
SILVA (only NR);Bacteria;Pseudomonadota;Gammaproteobacteria;HOC36;	0.7	98.4	147	147	1	146	0	458305	7249
SILVA (only NR);Bacteria;Pseudomonadota;Gammaproteobacteria;HOC36;Incertae Sedis;	0.7	98.4	147	147	1	146	0	458305	7249
SILVA (only NR);Bacteria;Pseudomonadota;Gammaproteobacteria;HOC36;Incertae Sedis;Incertae Sedis;	0.7	98.4	147	147	1	146	0	458305	7249
SILVA (only NR);Bacteria;Actinomycetota;Acidimicrobiia;Actinomarinales;Actinomarinaceae;	0.6	98.4	178	178	1	177	0	458274	7249
SILVA (only NR);Bacteria;Actinomycetota;Acidimicrobiia;Actinomarinales;Actinomarinaceae;Candidatus Actinomarina;	0.6	98.4	178	178	1	177	0	458274	7249
SILVA (only NR);Bacteria;Pseudomonadota;Gammaproteobacteria;Pseudomonadales;Alcanivoracaceae1;	0.6	98.4	323	323	2	321	0	458129	7248
SILVA (only NR);Bacteria;Pseudomonadota;Gammaproteobacteria;Pseudomonadales;Alcanivoracaceae1;Alcanivorax;	0.6	98.4	323	323	2	321	0	458129	7248
SILVA (only NR);Bacteria;Acidobacteriota;Holophagae;Holophagales;	0.5	98.4	184	184	1	183	0	458268	7249
SILVA (only NR);Bacteria;Acidobacteriota;Holophagae;Holophagales;Holophagaceae;	0.5	98.4	184	184	1	183	0	458268	7249
SILVA (only NR);Bacteria;Fusobacteriota;Fusobacteriia;Fusobacteriales;Leptotrichiaceae;Leptotrichia;	0.5	98.4	195	195	1	194	0	458257	7249
SILVA (only NR);Bacteria;Pseudomonadota;Alphaproteobacteria;Rickettsiales;SM2D12;	0.5	98.4	220	220	1	219	0	458232	7249
SILVA (only NR);Bacteria;Pseudomonadota;Alphaproteobacteria;Rickettsiales;SM2D12;Incertae Sedis;	0.5	98.4	220	220	1	219	0	458232	7249
SILVA (only NR);Bacteria;Pseudomonadota;Gammaproteobacteria;Legionellales;	0.5	98.4	628	628	3	625	0	457824	7247
SILVA (only NR);Bacteria;Pseudomonadota;Gammaproteobacteria;Legionellales;Legionellaceae;	0.5	98.4	628	628	3	625	0	457824	7247
SILVA (only NR);Bacteria;Pseudomonadota;Gammaproteobacteria;Nitrosococcales;	0.5	98.4	424	424	2	422	0	458028	7248
SILVA (only NR);Bacteria;Pseudomonadota;Gammaproteobacteria;Pseudomonadales;Halieaceae;OM60(NOR5) clade;	0.5	98.4	188	188	1	187	0	458264	7249
SILVA (only NR);Bacteria;Pseudomonadota;Gammaproteobacteria;Pseudomonadales;Marinobacteraceae;	0.5	98.4	590	590	3	587	0	457862	7247
SILVA (only NR);Bacteria;Pseudomonadota;Gammaproteobacteria;Pseudomonadales;Marinobacteraceae;Marinobacter;	0.5	98.4	590	590	3	587	0	457862	7247
SILVA (only NR);Bacteria;Pseudomonadota;Gammaproteobacteria;Pseudomonadales;Pseudohongiellaceae;Pseudohongiella;	0.5	98.4	217	217	1	216	0	458235	7249
SILVA (only NR);Bacteria;Actinomycetota;Acidimicrobiia;Acidimicrobiales;Acidimicrobiaceae;Incertae Sedis;	0.4	98.4	235	235	1	234	0	458217	7249
SILVA (only NR);Bacteria;Actinomycetota;Acidimicrobiia;Microtrichales;Incertae Sedis;	0.4	98.4	285	285	1	284	0	458167	7249
SILVA (only NR);Bacteria;Actinomycetota;Acidimicrobiia;Microtrichales;Incertae Sedis;Incertae Sedis;	0.4	98.4	285	285	1	284	0	458167	7249
SILVA (only NR);Bacteria;Myxococcota;Polyangiia;Polyangiales;Sandaracinaceae;Incertae Sedis;	0.4	98.4	273	273	1	272	0	458179	7249
SILVA (only NR);Bacteria;Pseudomonadota;Alphaproteobacteria;Defluviicoccales;Incertae Sedis;	0.4	98.4	259	259	1	258	0	458193	7249
SILVA (only NR);Bacteria;Pseudomonadota;Alphaproteobacteria;Defluviicoccales;Incertae Sedis;Incertae Sedis;	0.4	98.4	259	259	1	258	0	458193	7249
SILVA (only NR);Bacteria;Pseudomonadota;Alphaproteobacteria;Sphingomonadales;Sphingomonadaceae;Incertae Sedis;	0.4	98.4	259	259	1	258	0	458193	7249
SILVA (only NR);Bacteria;Pseudomonadota;Gammaproteobacteria;Enterobacterales;Aeromonadaceae;	0.4	98.4	1137	1137	4	1133	0	457315	7246
SILVA (only NR);Bacteria;Pseudomonadota;Gammaproteobacteria;Enterobacterales;Colwelliaceae;	0.4	98.4	511	511	2	509	0	457941	7248
SILVA (only NR);Bacteria;Pseudomonadota;Gammaproteobacteria;Pseudomonadales;Pseudohongiellaceae;	0.4	98.4	250	250	1	249	0	458202	7249
SILVA (only NR);Bacteria;Pseudomonadota;Gammaproteobacteria;Pseudomonadales;Thioglobaceae;	0.4	98.4	257	257	1	256	0	458195	7249
SILVA (only NR);Bacteria;Pseudomonadota;Gammaproteobacteria;Pseudomonadales;Thioglobaceae;SUP05 cluster;	0.4	98.4	228	228	1	227	0	458224	7249
SILVA (only NR);Bacteria;Pseudomonadota;Gammaproteobacteria;Thiomicrospirales;	0.4	98.4	281	281	1	280	0	458171	7249
SILVA (only NR);Bacteria;Pseudomonadota;Gammaproteobacteria;Thiomicrospirales;Thiomicrospiraceae;	0.4	98.4	281	281	1	280	0	458171	7249
SILVA (only NR);Bacteria;Bacillota;Bacilli;Lactobacillales;Carnobacteriaceae;	0.3	98.4	772	772	2	770	0	457680	7248
SILVA (only NR);Bacteria;Myxococcota;Polyangiia;Polyangiales;Sandaracinaceae;	0.3	98.4	318	318	1	317	0	458134	7249
SILVA (only NR);Bacteria;Pseudomonadota;Alphaproteobacteria;Defluviicoccales;	0.3	98.4	334	334	1	333	0	458118	7249
SILVA (only NR);Bacteria;Pseudomonadota;Alphaproteobacteria;Sphingomonadales;	0.3	98.4	4495	4495	15	4480	0	453957	7235
SILVA (only NR);Bacteria;Pseudomonadota;Alphaproteobacteria;Sphingomonadales;Sphingomonadaceae;	0.3	98.4	4495	4495	15	4480	0	453957	7235
SILVA (only NR);Bacteria;Pseudomonadota;Gammaproteobacteria;Burkholderiales;Alcaligenaceae;Achromobacter;	0.3	98.4	368	368	1	367	0	458084	7249
SILVA (only NR);Bacteria;Pseudomonadota;Gammaproteobacteria;Enterobacterales;Aeromonadaceae;Aeromonas;	0.3	98.4	1006	1006	3	1003	0	457446	7247
SILVA (only NR);Bacteria;Pseudomonadota;Gammaproteobacteria;Enterobacterales;Colwelliaceae;Colwellia;	0.3	98.4	378	378	1	377	0	458074	7249
SILVA (only NR);Bacteria;Pseudomonadota;Gammaproteobacteria;Enterobacterales;Shewanellaceae;	0.3	98.4	702	702	2	700	0	457750	7248
SILVA (only NR);Bacteria;Pseudomonadota;Gammaproteobacteria;Pseudomonadales;Endozoicomonadaceae;	0.3	98.4	334	334	1	333	0	458118	7249
SILVA (only NR);Bacteria;Pseudomonadota;Gammaproteobacteria;Pseudomonadales;Moraxellaceae;Psychrobacter;	0.3	98.4	580	580	2	578	0	457872	7248
SILVA (only NR);Bacteria;Thermodesulfobacteriota;Desulfobulbia;Desulfobulbales;Desulfobulbaceae;Incertae Sedis;	0.3	98.4	286	286	1	285	0	458166	7249
SILVA (only NR);Bacteria;Acidobacteriota;Holophagae;	0.2	98.4	655	655	1	654	0	457797	7249
SILVA (only NR);Bacteria;Actinomycetota;Acidimicrobiia;Acidimicrobiales;	0.2	98.4	607	607	1	606	0	457845	7249
SILVA (only NR);Bacteria;Actinomycetota;Acidimicrobiia;Acidimicrobiales;Acidimicrobiaceae;	0.2	98.4	607	607	1	606	0	457845	7249
SILVA (only NR);Bacteria;Actinomycetota;Acidimicrobiia;Actinomarinales;	0.2	98.4	666	666	1	665	0	457786	7249
SILVA (only NR);Bacteria;Bacteroidota;Bacteroidia;Bacteroidales;Bacteroidetes BD2-2;	0.2	98.4	586	586	1	585	0	457866	7249
SILVA (only NR);Bacteria;Bacteroidota;Bacteroidia;Bacteroidales;Bacteroidetes BD2-2;Incertae Sedis;	0.2	98.4	586	586	1	585	0	457866	7249
SILVA (only NR);Bacteria;Fusobacteriota;Fusobacteriia;Fusobacteriales;Leptotrichiaceae;	0.2	98.4	462	462	1	461	0	457990	7249
SILVA (only NR);Bacteria;Pseudomonadota;Alphaproteobacteria;Sphingomonadales;Sphingomonadaceae;Sphingomonas;	0.2	98.4	1671	1671	3	1668	0	456781	7247
SILVA (only NR);Bacteria;Pseudomonadota;Gammaproteobacteria;Burkholderiales;Neisseriaceae;Neisseria;	0.2	98.4	980	980	2	978	0	457472	7248
SILVA (only NR);Bacteria;Pseudomonadota;Gammaproteobacteria;Enterobacterales;Shewanellaceae;Shewanella;	0.2	98.4	653	653	1	652	0	457799	7249
SILVA (only NR);Bacteria;Pseudomonadota;Gammaproteobacteria;Pseudomonadales;SAR86 clade;	0.2	98.4	503	503	1	502	0	457949	7249
SILVA (only NR);Bacteria;Pseudomonadota;Gammaproteobacteria;Pseudomonadales;SAR86 clade;Incertae Sedis;	0.2	98.4	503	503	1	502	0	457949	7249
SILVA (only NR);Bacteria;Thermodesulfobacteriota;Desulfobulbia;Desulfobulbales;Desulfobulbaceae;	0.2	98.4	410	410	1	409	0	458042	7249
SILVA (only NR);Bacteria;Acidobacteriota;Acidobacteriae;Terriglobales;	0.1	98.4	1622	1622	1	1621	0	456830	7249
SILVA (only NR);Bacteria;Acidobacteriota;Acidobacteriae;Terriglobales;Incertae Sedis;	0.1	98.4	792	792	1	791	0	457660	7249
SILVA (only NR);Bacteria;Acidobacteriota;Acidobacteriae;Terriglobales;Incertae Sedis;Incertae Sedis;	0.1	98.4	792	792	1	791	0	457660	7249
SILVA (only NR);Bacteria;Actinomycetota;Acidimicrobiia;	0.1	98.4	2771	2771	3	2768	0	455681	7247
SILVA (only NR);Bacteria;Actinomycetota;Acidimicrobiia;Microtrichales;	0.1	98.4	1496	1496	1	1495	0	456956	7249
SILVA (only NR);Bacteria;Actinomycetota;Actinobacteria;Propionibacteriales;Propionibacteriaceae;Cutibacterium;	0.1	98.4	1643	1643	1	1642	0	456809	7249
SILVA (only NR);Bacteria;Bacillota;Bacilli;Bacillales;Planococcaceae;	0.1	98.4	1802	1802	1	1801	0	456650	7249
SILVA (only NR);Bacteria;Bacillota;Clostridia;Oscillospirales;Oscillospiraceae;UCG-005;	0.1	98.4	1479	1479	1	1478	0	456973	7249
SILVA (only NR);Bacteria;Chloroflexota;Anaerolineae;Anaerolineales;Anaerolineaceae;Incertae Sedis;	0.1	98.4	1382	1382	1	1381	0	457070	7249
SILVA (only NR);Bacteria;Fusobacteriota;	0.1	98.4	1628	1628	2	1626	0	456824	7248
SILVA (only NR);Bacteria;Fusobacteriota;Fusobacteriia;	0.1	98.4	1628	1628	2	1626	0	456824	7248
SILVA (only NR);Bacteria;Fusobacteriota;Fusobacteriia;Fusobacteriales;	0.1	98.4	1628	1628	2	1626	0	456824	7248
SILVA (only NR);Bacteria;Fusobacteriota;Fusobacteriia;Fusobacteriales;Fusobacteriaceae;	0.1	98.4	1166	1166	1	1165	0	457286	7249
SILVA (only NR);Bacteria;Fusobacteriota;Fusobacteriia;Fusobacteriales;Fusobacteriaceae;Fusobacterium;	0.1	98.4	988	988	1	987	0	457464	7249
SILVA (only NR);Bacteria;Myxococcota;Polyangiia;	0.1	98.4	1911	1911	1	1910	0	456541	7249
SILVA (only NR);Bacteria;Myxococcota;Polyangiia;Polyangiales;	0.1	98.4	907	907	1	906	0	457545	7249
SILVA (only NR);Bacteria;Pseudomonadota;Alphaproteobacteria;	0.1	98.3	33787	33787	30	33757	0	424665	7220
SILVA (only NR);Bacteria;Pseudomonadota;Gammaproteobacteria;Burkholderiales;	0.1	98.3	20421	20421	17	20404	0	438031	7233
SILVA (only NR);Bacteria;Pseudomonadota;Gammaproteobacteria;Burkholderiales;Neisseriaceae;	0.1	98.4	1355	1355	2	1353	0	457097	7248
SILVA (only NR);Bacteria;Pseudomonadota;Gammaproteobacteria;Enterobacterales;	0.1	98.3	23028	23028	12	23016	0	435424	7238
SILVA (only NR);Bacteria;Pseudomonadota;Gammaproteobacteria;Enterobacterales;Alteromonadaceae;	0.1	98.4	1072	1072	1	1071	0	457380	7249
SILVA (only NR);Bacteria;Rhodothermota;	0.1	98.4	1751	1751	1	1750	0	456701	7249
SILVA (only NR);Bacteria;Rhodothermota;Rhodothermia;	0.1	98.4	1751	1751	1	1750	0	456701	7249
SILVA (only NR);Bacteria;Rhodothermota;Rhodothermia;Rhodothermales;	0.1	98.4	1751	1751	1	1750	0	456701	7249
SILVA (only NR);Bacteria;Rhodothermota;Rhodothermia;Rhodothermales;Rhodothermaceae;	0.1	98.4	1751	1751	1	1750	0	456701	7249
SILVA (only NR);Bacteria;Rhodothermota;Rhodothermia;Rhodothermales;Rhodothermaceae;Salinibacter;	0.1	98.4	1413	1413	1	1412	0	457039	7249
SILVA (only NR);Bacteria;Thermodesulfobacteriota;Desulfobulbia;	0.1	98.4	1427	1427	1	1426	0	457025	7249
SILVA (only NR);Bacteria;Thermodesulfobacteriota;Desulfobulbia;Desulfobulbales;	0.1	98.4	1427	1427	1	1426	0	457025	7249
SILVA (only NR);Unclassified;	0	0	0	0	0	0	0	458452	7250
SILVA (only NR);Archaea;	0	0	20197	20193	0	20193	4	438259	7250
SILVA (only NR);Archaea;Aenigmarchaeota;	0	0	319	319	0	319	0	458133	7250
SILVA (only NR);Archaea;Aenigmarchaeota;Aenigmarchaeia;	0	0	161	161	0	161	0	458291	7250
SILVA (only NR);Archaea;Aenigmarchaeota;Aenigmarchaeia;Aenigmarchaeales;	0	0	161	161	0	161	0	458291	7250
SILVA (only NR);Archaea;Aenigmarchaeota;Aenigmarchaeia;Aenigmarchaeales;Incertae Sedis;	0	0	161	161	0	161	0	458291	7250
SILVA (only NR);Archaea;Aenigmarchaeota;Aenigmarchaeia;Aenigmarchaeales;Incertae Sedis;Candidatus Aenigmarchaeum;	0	0	16	16	0	16	0	458436	7250
SILVA (only NR);Archaea;Aenigmarchaeota;Aenigmarchaeia;Aenigmarchaeales;Incertae Sedis;Incertae Sedis;	0	0	145	145	0	145	0	458307	7250
SILVA (only NR);Archaea;Aenigmarchaeota;Deep Sea Euryarchaeotic Group(DSEG);	0	0	155	155	0	155	0	458297	7250
SILVA (only NR);Archaea;Aenigmarchaeota;Deep Sea Euryarchaeotic Group(DSEG);Incertae Sedis;	0	0	155	155	0	155	0	458297	7250
SILVA (only NR);Archaea;Aenigmarchaeota;Deep Sea Euryarchaeotic Group(DSEG);Incertae Sedis;Incertae Sedis;	0	0	155	155	0	155	0	458297	7250
SILVA (only NR);Archaea;Aenigmarchaeota;Deep Sea Euryarchaeotic Group(DSEG);Incertae Sedis;Incertae Sedis;Incertae Sedis;	0	0	155	155	0	155	0	458297	7250
SILVA (only NR);Archaea;Aenigmarchaeota;Incertae Sedis;	0	0	3	3	0	3	0	458449	7250
SILVA (only NR);Archaea;Aenigmarchaeota;Incertae Sedis;Incertae Sedis;	0	0	3	3	0	3	0	458449	7250
SILVA (only NR);Archaea;Aenigmarchaeota;Incertae Sedis;Incertae Sedis;Incertae Sedis;	0	0	3	3	0	3	0	458449	7250
SILVA (only NR);Archaea;Aenigmarchaeota;Incertae Sedis;Incertae Sedis;Incertae Sedis;Incertae Sedis;	0	0	3	3	0	3	0	458449	7250
SILVA (only NR);Archaea;Altiarchaeota;	0	0	41	41	0	41	0	458411	7250
SILVA (only NR);Archaea;Altiarchaeota;Altiarchaeia;	0	0	41	41	0	41	0	458411	7250
SILVA (only NR);Archaea;Altiarchaeota;Altiarchaeia;Altiarchaeales;	0	0	41	41	0	41	0	458411	7250
SILVA (only NR);Archaea;Altiarchaeota;Altiarchaeia;Altiarchaeales;Altiarchaeaceae;	0	0	41	41	0	41	0	458411	7250
SILVA (only NR);Archaea;Altiarchaeota;Altiarchaeia;Altiarchaeales;Altiarchaeaceae;Candidatus Altiarchaeum;	0	0	41	41	0	41	0	458411	7250
SILVA (only NR);Archaea;Asgardarchaeota;	0	0	670	670	0	670	0	457782	7250
SILVA (only NR);Archaea;Asgardarchaeota;Heimdallarchaeia;	0	0	45	45	0	45	0	458407	7250
SILVA (only NR);Archaea;Asgardarchaeota;Heimdallarchaeia;Incertae Sedis;	0	0	45	45	0	45	0	458407	7250
SILVA (only NR);Archaea;Asgardarchaeota;Heimdallarchaeia;Incertae Sedis;Incertae Sedis;	0	0	45	45	0	45	0	458407	7250
SILVA (only NR);Archaea;Asgardarchaeota;Heimdallarchaeia;Incertae Sedis;Incertae Sedis;AB_125;	0	0	29	29	0	29	0	458423	7250
SILVA (only NR);Archaea;Asgardarchaeota;Heimdallarchaeia;Incertae Sedis;Incertae Sedis;Incertae Sedis;	0	0	1	1	0	1	0	458451	7250
SILVA (only NR);Archaea;Asgardarchaeota;Heimdallarchaeia;Incertae Sedis;Incertae Sedis;LC_3;	0	0	15	15	0	15	0	458437	7250
SILVA (only NR);Archaea;Asgardarchaeota;Incertae Sedis;	0	0	3	3	0	3	0	458449	7250
SILVA (only NR);Archaea;Asgardarchaeota;Incertae Sedis;Incertae Sedis;	0	0	3	3	0	3	0	458449	7250
SILVA (only NR);Archaea;Asgardarchaeota;Incertae Sedis;Incertae Sedis;Incertae Sedis;	0	0	3	3	0	3	0	458449	7250
SILVA (only NR);Archaea;Asgardarchaeota;Incertae Sedis;Incertae Sedis;Incertae Sedis;Incertae Sedis;	0	0	3	3	0	3	0	458449	7250
SILVA (only NR);Archaea;Asgardarchaeota;Lokiarchaeia;	0	0	622	622	0	622	0	457830	7250
SILVA (only NR);Archaea;Asgardarchaeota;Lokiarchaeia;Incertae Sedis;	0	0	527	527	0	527	0	457925	7250
SILVA (only NR);Archaea;Asgardarchaeota;Lokiarchaeia;Incertae Sedis;Incertae Sedis;	0	0	527	527	0	527	0	457925	7250
SILVA (only NR);Archaea;Asgardarchaeota;Lokiarchaeia;Incertae Sedis;Incertae Sedis;Incertae Sedis;	0	0	527	527	0	527	0	457925	7250
SILVA (only NR);Archaea;Asgardarchaeota;Lokiarchaeia;Odinarchaeales;	0	0	95	95	0	95	0	458357	7250
SILVA (only NR);Archaea;Asgardarchaeota;Lokiarchaeia;Odinarchaeales;Incertae Sedis;	0	0	95	95	0	95	0	458357	7250
SILVA (only NR);Archaea;Asgardarchaeota;Lokiarchaeia;Odinarchaeales;Incertae Sedis;Incertae Sedis;	0	0	45	45	0	45	0	458407	7250
SILVA (only NR);Archaea;Asgardarchaeota;Lokiarchaeia;Odinarchaeales;Incertae Sedis;LCB-4;	0	0	50	50	0	50	0	458402	7250
SILVA (only NR);Archaea;Crenarchaeota;	0	0	0	0	0	0	0	458452	7250
SILVA (only NR);Archaea;Crenarchaeota;Thermoprotei;	0	0	0	0	0	0	0	458452	7250
SILVA (only NR);Archaea;Crenarchaeota;Thermoprotei;Desulfurococcales;	0	0	0	0	0	0	0	458452	7250
SILVA (only NR);Archaea;Crenarchaeota;Thermoprotei;Desulfurococcales;Desulfurococcaceae;	0	0	0	0	0	0	0	458452	7250
SILVA (only NR);Archaea;Crenarchaeota;Thermoprotei;Desulfurococcales;Desulfurococcaceae;Desulfurococcus;	0	0	0	0	0	0	0	458452	7250
SILVA (only NR);Archaea;Crenarchaeota;Thermoprotei;Desulfurococcales;Desulfurococcaceae;Staphylothermus;	0	0	0	0	0	0	0	458452	7250
SILVA (only NR);Archaea;Crenarchaeota;Thermoprotei;Desulfurococcales;Desulfurococcaceae;Sulfophobococcus;	0	0	0	0	0	0	0	458452	7250
SILVA (only NR);Archaea;Crenarchaeota;Thermoprotei;Desulfurococcales;Desulfurococcaceae;Thermogladius;	0	0	0	0	0	0	0	458452	7250
SILVA (only NR);Archaea;Crenarchaeota;Thermoprotei;Desulfurococcales;Desulfurococcaceae;Thermosphaera;	0	0	0	0	0	0	0	458452	7250
SILVA (only NR);Archaea;Crenarchaeota;Thermoprotei;Desulfurococcales;Pyrodictiaceae;	0	0	0	0	0	0	0	458452	7250
SILVA (only NR);Archaea;Crenarchaeota;Thermoprotei;Desulfurococcales;Pyrodictiaceae;Hyperthermus;	0	0	0	0	0	0	0	458452	7250
SILVA (only NR);Archaea;Crenarchaeota;Thermoprotei;Desulfurococcales;Pyrodictiaceae;Pyrodictium;	0	0	0	0	0	0	0	458452	7250
SILVA (only NR);Archaea;Crenarchaeota;Thermoprotei;Fervidicoccales;	0	0	0	0	0	0	0	458452	7250
SILVA (only NR);Archaea;Crenarchaeota;Thermoprotei;Fervidicoccales;Fervidicoccaceae;	0	0	0	0	0	0	0	458452	7250
SILVA (only NR);Archaea;Crenarchaeota;Thermoprotei;Fervidicoccales;Fervidicoccaceae;Fervidicoccus;	0	0	0	0	0	0	0	458452	7250
SILVA (only NR);Archaea;Crenarchaeota;Thermoprotei;Sulfolobales;	0	0	0	0	0	0	0	458452	7250
SILVA (only NR);Archaea;Crenarchaeota;Thermoprotei;Sulfolobales;Sulfolobaceae;	0	0	0	0	0	0	0	458452	7250
SILVA (only NR);Archaea;Crenarchaeota;Thermoprotei;Sulfolobales;Sulfolobaceae;Acidianus;	0	0	0	0	0	0	0	458452	7250
SILVA (only NR);Archaea;Crenarchaeota;Thermoprotei;Sulfolobales;Sulfolobaceae;Metallosphaera;	0	0	0	0	0	0	0	458452	7250
SILVA (only NR);Archaea;Crenarchaeota;Thermoprotei;Sulfolobales;Sulfolobaceae;Saccharolobus;	0	0	0	0	0	0	0	458452	7250
SILVA (only NR);Archaea;Crenarchaeota;Thermoprotei;Sulfolobales;Sulfolobaceae;Stygiolobus;	0	0	0	0	0	0	0	458452	7250
SILVA (only NR);Archaea;Crenarchaeota;Thermoprotei;Sulfolobales;Sulfolobaceae;Sulfolobus;	0	0	0	0	0	0	0	458452	7250
SILVA (only NR);Archaea;Crenarchaeota;Thermoprotei;Sulfolobales;Sulfolobaceae;Sulfurisphaera;	0	0	0	0	0	0	0	458452	7250
SILVA (only NR);Archaea;Crenarchaeota;Thermoprotei;Thermoproteales;	0	0	0	0	0	0	0	458452	7250
SILVA (only NR);Archaea;Crenarchaeota;Thermoprotei;Thermoproteales;Thermofilaceae;	0	0	0	0	0	0	0	458452	7250
SILVA (only NR);Archaea;Crenarchaeota;Thermoprotei;Thermoproteales;Thermofilaceae;Thermofilum;	0	0	0	0	0	0	0	458452	7250
SILVA (only NR);Archaea;Crenarchaeota;Thermoprotei;Thermoproteales;Thermoproteaceae;	0	0	0	0	0	0	0	458452	7250
SILVA (only NR);Archaea;Crenarchaeota;Thermoprotei;Thermoproteales;Thermoproteaceae;Caldivirga;	0	0	0	0	0	0	0	458452	7250
SILVA (only NR);Archaea;Crenarchaeota;Thermoprotei;Thermoproteales;Thermoproteaceae;Pyrobaculum;	0	0	0	0	0	0	0	458452	7250
SILVA (only NR);Archaea;Crenarchaeota;Thermoprotei;Thermoproteales;Thermoproteaceae;Thermocladium;	0	0	0	0	0	0	0	458452	7250
SILVA (only NR);Archaea;Crenarchaeota;Thermoprotei;Thermoproteales;Thermoproteaceae;Thermoproteus;	0	0	0	0	0	0	0	458452	7250
SILVA (only NR);Archaea;Crenarchaeota;Thermoprotei;Thermoproteales;Thermoproteaceae;Vulcanisaeta;	0	0	0	0	0	0	0	458452	7250
SILVA (only NR);Archaea;Euryarchaeota;	0	0	0	0	0	0	0	458452	7250
SILVA (only NR);Archaea;Euryarchaeota;Methanobacteria;	0	0	0	0	0	0	0	458452	7250
SILVA (only NR);Archaea;Euryarchaeota;Methanobacteria;Methanobacteriales;	0	0	0	0	0	0	0	458452	7250
SILVA (only NR);Archaea;Euryarchaeota;Methanobacteria;Methanobacteriales;Methanobacteriaceae;	0	0	0	0	0	0	0	458452	7250
SILVA (only NR);Archaea;Euryarchaeota;Methanobacteria;Methanobacteriales;Methanobacteriaceae;Methanobacterium;	0	0	0	0	0	0	0	458452	7250
SILVA (only NR);Archaea;Euryarchaeota;Methanobacteria;Methanobacteriales;Methanobacteriaceae;Methanobrevibacter;	0	0	0	0	0	0	0	458452	7250
SILVA (only NR);Archaea;Euryarchaeota;Methanobacteria;Methanobacteriales;Methanobacteriaceae;Methanosphaera;	0	0	0	0	0	0	0	458452	7250
SILVA (only NR);Archaea;Euryarchaeota;Methanobacteria;Methanobacteriales;Methanothermaceae;	0	0	0	0	0	0	0	458452	7250
SILVA (only NR);Archaea;Euryarchaeota;Methanobacteria;Methanobacteriales;Methanothermaceae;Methanothermus;	0	0	0	0	0	0	0	458452	7250
SILVA (only NR);Archaea;Euryarchaeota;Methanococci;	0	0	0	0	0	0	0	458452	7250
SILVA (only NR);Archaea;Euryarchaeota;Methanococci;Methanococcales;	0	0	0	0	0	0	0	458452	7250
SILVA (only NR);Archaea;Euryarchaeota;Methanococci;Methanococcales;Methanocaldococcaceae;	0	0	0	0	0	0	0	458452	7250
SILVA (only NR);Archaea;Euryarchaeota;Methanococci;Methanococcales;Methanocaldococcaceae;Methanocaldococcus;	0	0	0	0	0	0	0	458452	7250
SILVA (only NR);Archaea;Euryarchaeota;Methanococci;Methanococcales;Methanococcaceae;	0	0	0	0	0	0	0	458452	7250
SILVA (only NR);Archaea;Euryarchaeota;Methanococci;Methanococcales;Methanococcaceae;Methanococcus;	0	0	0	0	0	0	0	458452	7250
SILVA (only NR);Archaea;Euryarchaeota;Methanococci;Methanococcales;Methanococcaceae;Methanothermococcus;	0	0	0	0	0	0	0	458452	7250
SILVA (only NR);Archaea;Euryarchaeota;Methanopyri;	0	0	0	0	0	0	0	458452	7250
SILVA (only NR);Archaea;Euryarchaeota;Methanopyri;Methanopyrales;	0	0	0	0	0	0	0	458452	7250
SILVA (only NR);Archaea;Euryarchaeota;Methanopyri;Methanopyrales;Methanopyraceae;	0	0	0	0	0	0	0	458452	7250
SILVA (only NR);Archaea;Euryarchaeota;Methanopyri;Methanopyrales;Methanopyraceae;Methanopyrus;	0	0	0	0	0	0	0	458452	7250
SILVA (only NR);Archaea;Euryarchaeota;Thermococci;	0	0	0	0	0	0	0	458452	7250
SILVA (only NR);Archaea;Euryarchaeota;Thermococci;Thermococcales;	0	0	0	0	0	0	0	458452	7250
SILVA (only NR);Archaea;Euryarchaeota;Thermococci;Thermococcales;Thermococcaceae;	0	0	0	0	0	0	0	458452	7250
SILVA (only NR);Archaea;Euryarchaeota;Thermococci;Thermococcales;Thermococcaceae;Palaeococcus;	0	0	0	0	0	0	0	458452	7250
SILVA (only NR);Archaea;Euryarchaeota;Thermococci;Thermococcales;Thermococcaceae;Pyrococcus;	0	0	0	0	0	0	0	458452	7250
SILVA (only NR);Archaea;Euryarchaeota;Thermococci;Thermococcales;Thermococcaceae;Thermococcus;	0	0	0	0	0	0	0	458452	7250
SILVA (only NR);Archaea;Hadarchaeota;	0	0	300	300	0	300	0	458152	7250
SILVA (only NR);Archaea;Hadarchaeota;Hadarchaeia;	0	0	300	300	0	300	0	458152	7250
SILVA (only NR);Archaea;Hadarchaeota;Hadarchaeia;Hadarchaeales;	0	0	300	300	0	300	0	458152	7250
SILVA (only NR);Archaea;Hadarchaeota;Hadarchaeia;Hadarchaeales;Hadarchaeaceae;	0	0	300	300	0	300	0	458152	7250
SILVA (only NR);Archaea;Hadarchaeota;Hadarchaeia;Hadarchaeales;Hadarchaeaceae;Hadarchaeum;	0	0	300	300	0	300	0	458152	7250
SILVA (only NR);Archaea;Halobacteriota;	0	0	5352	5352	0	5352	0	453100	7250
SILVA (only NR);Archaea;Halobacteriota;ANME-1;	0	0	154	154	0	154	0	458298	7250
SILVA (only NR);Archaea;Halobacteriota;ANME-1;ANME-1a;	0	0	45	45	0	45	0	458407	7250
SILVA (only NR);Archaea;Halobacteriota;ANME-1;ANME-1a;Incertae Sedis;	0	0	45	45	0	45	0	458407	7250
SILVA (only NR);Archaea;Halobacteriota;ANME-1;ANME-1a;Incertae Sedis;Incertae Sedis;	0	0	45	45	0	45	0	458407	7250
SILVA (only NR);Archaea;Halobacteriota;ANME-1;ANME-1b;	0	0	94	94	0	94	0	458358	7250
SILVA (only NR);Archaea;Halobacteriota;ANME-1;ANME-1b;Incertae Sedis;	0	0	94	94	0	94	0	458358	7250
SILVA (only NR);Archaea;Halobacteriota;ANME-1;ANME-1b;Incertae Sedis;Incertae Sedis;	0	0	94	94	0	94	0	458358	7250
SILVA (only NR);Archaea;Halobacteriota;ANME-1;Incertae Sedis;	0	0	15	15	0	15	0	458437	7250
SILVA (only NR);Archaea;Halobacteriota;ANME-1;Incertae Sedis;Incertae Sedis;	0	0	15	15	0	15	0	458437	7250
SILVA (only NR);Archaea;Halobacteriota;ANME-1;Incertae Sedis;Incertae Sedis;Incertae Sedis;	0	0	15	15	0	15	0	458437	7250
SILVA (only NR);Archaea;Halobacteriota;Archaeoglobi;	0	0	80	80	0	80	0	458372	7250
SILVA (only NR);Archaea;Halobacteriota;Archaeoglobi;Archaeoglobales;	0	0	80	80	0	80	0	458372	7250
SILVA (only NR);Archaea;Halobacteriota;Archaeoglobi;Archaeoglobales;Archaeoglobaceae;	0	0	80	80	0	80	0	458372	7250
SILVA (only NR);Archaea;Halobacteriota;Archaeoglobi;Archaeoglobales;Archaeoglobaceae;Archaeoglobus;	0	0	32	32	0	32	0	458420	7250
SILVA (only NR);Archaea;Halobacteriota;Archaeoglobi;Archaeoglobales;Archaeoglobaceae;Ferroglobus;	0	0	3	3	0	3	0	458449	7250
SILVA (only NR);Archaea;Halobacteriota;Archaeoglobi;Archaeoglobales;Archaeoglobaceae;Geoglobus;	0	0	12	12	0	12	0	458440	7250
SILVA (only NR);Archaea;Halobacteriota;Archaeoglobi;Archaeoglobales;Archaeoglobaceae;Incertae Sedis;	0	0	31	31	0	31	0	458421	7250
SILVA (only NR);Archaea;Halobacteriota;Archaeoglobi;Archaeoglobales;Archaeoglobaceae;JdFR-20;	0	0	2	2	0	2	0	458450	7250
SILVA (only NR);Archaea;Halobacteriota;Halobacteria;	0	0	2624	2624	0	2624	0	455828	7250
SILVA (only NR);Archaea;Halobacteriota;Halobacteria;Halobacterales;	0	0	2624	2624	0	2624	0	455828	7250
SILVA (only NR);Archaea;Halobacteriota;Halobacteria;Halobacterales;Haloadaptaceae;	0	0	32	32	0	32	0	458420	7250
SILVA (only NR);Archaea;Halobacteriota;Halobacteria;Halobacterales;Haloadaptaceae;Haladaptatus;	0	0	32	32	0	32	0	458420	7250
SILVA (only NR);Archaea;Halobacteriota;Halobacteria;Halobacterales;Halobacteriaceae;	0	0	147	147	0	147	0	458305	7250
SILVA (only NR);Archaea;Halobacteriota;Halobacteria;Halobacterales;Halobacteriaceae;Halanaeroarchaeum;	0	0	19	19	0	19	0	458433	7250
SILVA (only NR);Archaea;Halobacteriota;Halobacteria;Halobacterales;Halobacteriaceae;Halarchaeum;	0	0	25	25	0	25	0	458427	7250
SILVA (only NR);Archaea;Halobacteriota;Halobacteria;Halobacterales;Halobacteriaceae;Halobacterium;	0	0	82	82	0	82	0	458370	7250
SILVA (only NR);Archaea;Halobacteriota;Halobacteria;Halobacterales;Halobacteriaceae;Halocalculus;	0	0	1	1	0	1	0	458451	7250
SILVA (only NR);Archaea;Halobacteriota;Halobacteria;Halobacterales;Halobacteriaceae;Halodesulfurarchaeum;	0	0	13	13	0	13	0	458439	7250
SILVA (only NR);Archaea;Halobacteriota;Halobacteria;Halobacterales;Halobacteriaceae;Incertae Sedis;	0	0	4	4	0	4	0	458448	7250
SILVA (only NR);Archaea;Halobacteriota;Halobacteria;Halobacterales;Halobacteriaceae;Salarchaeum;	0	0	3	3	0	3	0	458449	7250
SILVA (only NR);Archaea;Halobacteriota;Halobacteria;Halobacterales;Halococcaceae;	0	0	86	86	0	86	0	458366	7250
SILVA (only NR);Archaea;Halobacteriota;Halobacteria;Halobacterales;Halococcaceae;Halalkalicoccus;	0	0	14	14	0	14	0	458438	7250
SILVA (only NR);Archaea;Halobacteriota;Halobacteria;Halobacterales;Halococcaceae;Halococcus;	0	0	64	64	0	64	0	458388	7250
SILVA (only NR);Archaea;Halobacteriota;Halobacteria;Halobacterales;Halococcaceae;Halostella;	0	0	5	5	0	5	0	458447	7250
SILVA (only NR);Archaea;Halobacteriota;Halobacteria;Halobacterales;Halococcaceae;Incertae Sedis;	0	0	3	3	0	3	0	458449	7250
SILVA (only NR);Archaea;Halobacteriota;Halobacteria;Halobacterales;Haloferacaceae;	0	0	1634	1634	0	1634	0	456818	7250
SILVA (only NR);Archaea;Halobacteriota;Halobacteria;Halobacterales;Haloferacaceae;A07HB70;	0	0	17	17	0	17	0	458435	7250
SILVA (only NR);Archaea;Halobacteriota;Halobacteria;Halobacterales;Haloferacaceae;Candidatus Haloectosymbiotes;	0	0	1	1	0	1	0	458451	7250
SILVA (only NR);Archaea;Halobacteriota;Halobacteria;Halobacterales;Haloferacaceae;Halalkaliarchaeum;	0	0	3	3	0	3	0	458449	7250
SILVA (only NR);Archaea;Halobacteriota;Halobacteria;Halobacterales;Haloferacaceae;Haloarchaeobius;	0	0	23	23	0	23	0	458429	7250
SILVA (only NR);Archaea;Halobacteriota;Halobacteria;Halobacterales;Haloferacaceae;Halobaculum;	0	0	18	18	0	18	0	458434	7250
SILVA (only NR);Archaea;Halobacteriota;Halobacteria;Halobacterales;Haloferacaceae;Halobellus;	0	0	44	44	0	44	0	458408	7250
SILVA (only NR);Archaea;Halobacteriota;Halobacteria;Halobacterales;Haloferacaceae;Halobiforma;	0	0	14	14	0	14	0	458438	7250
SILVA (only NR);Archaea;Halobacteriota;Halobacteria;Halobacterales;Haloferacaceae;Halobium;	0	0	5	5	0	5	0	458447	7250
SILVA (only NR);Archaea;Halobacteriota;Halobacteria;Halobacterales;Haloferacaceae;Haloferax;	0	0	114	114	0	114	0	458338	7250
SILVA (only NR);Archaea;Halobacteriota;Halobacteria;Halobacterales;Haloferacaceae;Halogeometricum;	0	0	37	37	0	37	0	458415	7250
SILVA (only NR);Archaea;Halobacteriota;Halobacteria;Halobacterales;Haloferacaceae;Halogranum;	0	0	16	16	0	16	0	458436	7250
SILVA (only NR);Archaea;Halobacteriota;Halobacteria;Halobacterales;Haloferacaceae;Halohasta;	0	0	18	18	0	18	0	458434	7250
SILVA (only NR);Archaea;Halobacteriota;Halobacteria;Halobacterales;Haloferacaceae;Halolamina;	0	0	68	68	0	68	0	458384	7250
SILVA (only NR);Archaea;Halobacteriota;Halobacteria;Halobacterales;Haloferacaceae;Halonotius;	0	0	98	98	0	98	0	458354	7250
SILVA (only NR);Archaea;Halobacteriota;Halobacteria;Halobacterales;Haloferacaceae;Haloparvum;	0	0	38	38	0	38	0	458414	7250
SILVA (only NR);Archaea;Halobacteriota;Halobacteria;Halobacterales;Haloferacaceae;Halopelagius;	0	0	8	8	0	8	0	458444	7250
SILVA (only NR);Archaea;Halobacteriota;Halobacteria;Halobacterales;Haloferacaceae;Halopenitus;	0	0	7	7	0	7	0	458445	7250
SILVA (only NR);Archaea;Halobacteriota;Halobacteria;Halobacterales;Haloferacaceae;Halopiger;	0	0	25	25	0	25	0	458427	7250
SILVA (only NR);Archaea;Halobacteriota;Halobacteria;Halobacterales;Haloferacaceae;Haloplanus;	0	0	44	44	0	44	0	458408	7250
SILVA (only NR);Archaea;Halobacteriota;Halobacteria;Halobacterales;Haloferacaceae;Haloprofundus;	0	0	15	15	0	15	0	458437	7250
SILVA (only NR);Archaea;Halobacteriota;Halobacteria;Halobacterales;Haloferacaceae;Haloquadratum;	0	0	70	70	0	70	0	458382	7250
SILVA (only NR);Archaea;Halobacteriota;Halobacteria;Halobacterales;Haloferacaceae;Halorubellus;	0	0	16	16	0	16	0	458436	7250
SILVA (only NR);Archaea;Halobacteriota;Halobacteria;Halobacterales;Haloferacaceae;Halorubrum;	0	0	347	347	0	347	0	458105	7250
SILVA (only NR);Archaea;Halobacteriota;Halobacteria;Halobacterales;Haloferacaceae;Halorussus;	0	0	33	33	0	33	0	458419	7250
SILVA (only NR);Archaea;Halobacteriota;Halobacteria;Halobacterales;Haloferacaceae;Halosolutus;	0	0	15	15	0	15	0	458437	7250
SILVA (only NR);Archaea;Halobacteriota;Halobacteria;Halobacterales;Haloferacaceae;Halostagnicola;	0	0	18	18	0	18	0	458434	7250
SILVA (only NR);Archaea;Halobacteriota;Halobacteria;Halobacterales;Haloferacaceae;Haloterrigena;	0	0	127	127	0	127	0	458325	7250
SILVA (only NR);Archaea;Halobacteriota;Halobacteria;Halobacterales;Haloferacaceae;Halovenus;	0	0	22	22	0	22	0	458430	7250
SILVA (only NR);Archaea;Halobacteriota;Halobacteria;Halobacterales;Haloferacaceae;Halovivax;	0	0	19	19	0	19	0	458433	7250
SILVA (only NR);Archaea;Halobacteriota;Halobacteria;Halobacterales;Haloferacaceae;Incertae Sedis;	0	0	91	91	0	91	0	458361	7250
SILVA (only NR);Archaea;Halobacteriota;Halobacteria;Halobacterales;Haloferacaceae;Natrarchaeobaculum;	0	0	5	5	0	5	0	458447	7250
SILVA (only NR);Archaea;Halobacteriota;Halobacteria;Halobacterales;Haloferacaceae;Natrarchaeobius;	0	0	5	5	0	5	0	458447	7250
SILVA (only NR);Archaea;Halobacteriota;Halobacteria;Halobacterales;Haloferacaceae;Natrialba;	0	0	47	47	0	47	0	458405	7250
SILVA (only NR);Archaea;Halobacteriota;Halobacteria;Halobacterales;Haloferacaceae;Natribaculum;	0	0	5	5	0	5	0	458447	7250
SILVA (only NR);Archaea;Halobacteriota;Halobacteria;Halobacterales;Haloferacaceae;Natrinema;	0	0	38	38	0	38	0	458414	7250
SILVA (only NR);Archaea;Halobacteriota;Halobacteria;Halobacterales;Haloferacaceae;Natronoarchaeum;	0	0	27	27	0	27	0	458425	7250
SILVA (only NR);Archaea;Halobacteriota;Halobacteria;Halobacterales;Haloferacaceae;Natronobacterium;	0	0	10	10	0	10	0	458442	7250
SILVA (only NR);Archaea;Halobacteriota;Halobacteria;Halobacterales;Haloferacaceae;Natronococcus;	0	0	40	40	0	40	0	458412	7250
SILVA (only NR);Archaea;Halobacteriota;Halobacteria;Halobacterales;Haloferacaceae;Natronolimnobius;	0	0	2	2	0	2	0	458450	7250
SILVA (only NR);Archaea;Halobacteriota;Halobacteria;Halobacterales;Haloferacaceae;Natronolimnohabitans;	0	0	4	4	0	4	0	458448	7250
SILVA (only NR);Archaea;Halobacteriota;Halobacteria;Halobacterales;Haloferacaceae;Natronorubrum;	0	0	39	39	0	39	0	458413	7250
SILVA (only NR);Archaea;Halobacteriota;Halobacteria;Halobacterales;Haloferacaceae;Salinarchaeum;	0	0	17	17	0	17	0	458435	7250
SILVA (only NR);Archaea;Halobacteriota;Halobacteria;Halobacterales;Haloferacaceae;Salinigranum;	0	0	19	19	0	19	0	458433	7250
SILVA (only NR);Archaea;Halobacteriota;Halobacteria;Halobacterales;Haloferacaceae;Saliphagus;	0	0	5	5	0	5	0	458447	7250
SILVA (only NR);Archaea;Halobacteriota;Halobacteria;Halobacterales;Halomicrobiaceae;	0	0	641	641	0	641	0	457811	7250
SILVA (only NR);Archaea;Halobacteriota;Halobacteria;Halobacterales;Halomicrobiaceae;Candidatus Halobonum;	0	0	19	19	0	19	0	458433	7250
SILVA (only NR);Archaea;Halobacteriota;Halobacteria;Halobacterales;Halomicrobiaceae;Halapricum;	0	0	3	3	0	3	0	458449	7250
SILVA (only NR);Archaea;Halobacteriota;Halobacteria;Halobacterales;Halomicrobiaceae;Haloarcula;	0	0	215	215	0	215	0	458237	7250
SILVA (only NR);Archaea;Halobacteriota;Halobacteria;Halobacterales;Halomicrobiaceae;Halocatena;	0	0	9	9	0	9	0	458443	7250
SILVA (only NR);Archaea;Halobacteriota;Halobacteria;Halobacterales;Halomicrobiaceae;Halococcoides;	0	0	11	11	0	11	0	458441	7250
SILVA (only NR);Archaea;Halobacteriota;Halobacteria;Halobacterales;Halomicrobiaceae;Halomarina;	0	0	8	8	0	8	0	458444	7250
SILVA (only NR);Archaea;Halobacteriota;Halobacteria;Halobacterales;Halomicrobiaceae;Halomicroarcula;	0	0	41	41	0	41	0	458411	7250
SILVA (only NR);Archaea;Halobacteriota;Halobacteria;Halobacterales;Halomicrobiaceae;Halomicrobium;	0	0	67	67	0	67	0	458385	7250
SILVA (only NR);Archaea;Halobacteriota;Halobacteria;Halobacterales;Halomicrobiaceae;Halorhabdus;	0	0	20	20	0	20	0	458432	7250
SILVA (only NR);Archaea;Halobacteriota;Halobacteria;Halobacterales;Halomicrobiaceae;Halorientalis;	0	0	18	18	0	18	0	458434	7250
SILVA (only NR);Archaea;Halobacteriota;Halobacteria;Halobacterales;Halomicrobiaceae;Halosimplex;	0	0	38	38	0	38	0	458414	7250
SILVA (only NR);Archaea;Halobacteriota;Halobacteria;Halobacterales;Halomicrobiaceae;Incertae Sedis;	0	0	92	92	0	92	0	458360	7250
SILVA (only NR);Archaea;Halobacteriota;Halobacteria;Halobacterales;Halomicrobiaceae;Natronomonas;	0	0	79	79	0	79	0	458373	7250
SILVA (only NR);Archaea;Halobacteriota;Halobacteria;Halobacterales;Halomicrobiaceae;Salinibaculum;	0	0	8	8	0	8	0	458444	7250
SILVA (only NR);Archaea;Halobacteriota;Halobacteria;Halobacterales;Halomicrobiaceae;Salinirubrum;	0	0	4	4	0	4	0	458448	7250
SILVA (only NR);Archaea;Halobacteriota;Halobacteria;Halobacterales;Halomicrobiaceae;Salinirussus;	0	0	9	9	0	9	0	458443	7250
SILVA (only NR);Archaea;Halobacteriota;Halobacteria;Halobacterales;Incertae Sedis;	0	0	84	84	0	84	0	458368	7250
SILVA (only NR);Archaea;Halobacteriota;Halobacteria;Halobacterales;Incertae Sedis;Incertae Sedis;	0	0	81	81	0	81	0	458371	7250
SILVA (only NR);Archaea;Halobacteriota;Halobacteria;Halobacterales;Incertae Sedis;J07HX5;	0	0	3	3	0	3	0	458449	7250
SILVA (only NR);Archaea;Halobacteriota;Incertae Sedis;	0	0	17	17	0	17	0	458435	7250
SILVA (only NR);Archaea;Halobacteriota;Incertae Sedis;Incertae Sedis;	0	0	17	17	0	17	0	458435	7250
SILVA (only NR);Archaea;Halobacteriota;Incertae Sedis;Incertae Sedis;Incertae Sedis;	0	0	17	17	0	17	0	458435	7250
SILVA (only NR);Archaea;Halobacteriota;Incertae Sedis;Incertae Sedis;Incertae Sedis;Incertae Sedis;	0	0	17	17	0	17	0	458435	7250
SILVA (only NR);Archaea;Halobacteriota;Methanocellia;	0	0	101	101	0	101	0	458351	7250
SILVA (only NR);Archaea;Halobacteriota;Methanocellia;Methanocellales;	0	0	101	101	0	101	0	458351	7250
SILVA (only NR);Archaea;Halobacteriota;Methanocellia;Methanocellales;Incertae Sedis;	0	0	18	18	0	18	0	458434	7250
SILVA (only NR);Archaea;Halobacteriota;Methanocellia;Methanocellales;Incertae Sedis;Incertae Sedis;	0	0	18	18	0	18	0	458434	7250
SILVA (only NR);Archaea;Halobacteriota;Methanocellia;Methanocellales;Methanocellaceae;	0	0	83	83	0	83	0	458369	7250
SILVA (only NR);Archaea;Halobacteriota;Methanocellia;Methanocellales;Methanocellaceae;Methanocella;	0	0	83	83	0	83	0	458369	7250
SILVA (only NR);Archaea;Halobacteriota;Methanomicrobia;	0	0	891	891	0	891	0	457561	7250
SILVA (only NR);Archaea;Halobacteriota;Methanomicrobia;Methanomicrobiales;	0	0	891	891	0	891	0	457561	7250
SILVA (only NR);Archaea;Halobacteriota;Methanomicrobia;Methanomicrobiales;Incertae Sedis;	0	0	22	22	0	22	0	458430	7250
SILVA (only NR);Archaea;Halobacteriota;Methanomicrobia;Methanomicrobiales;Incertae Sedis;Incertae Sedis;	0	0	22	22	0	22	0	458430	7250
SILVA (only NR);Archaea;Halobacteriota;Methanomicrobia;Methanomicrobiales;Methanocorpusculaceae;	0	0	79	79	0	79	0	458373	7250
SILVA (only NR);Archaea;Halobacteriota;Methanomicrobia;Methanomicrobiales;Methanocorpusculaceae;Methanocalculus;	0	0	34	34	0	34	0	458418	7250
SILVA (only NR);Archaea;Halobacteriota;Methanomicrobia;Methanomicrobiales;Methanocorpusculaceae;Methanocorpusculum;	0	0	45	45	0	45	0	458407	7250
SILVA (only NR);Archaea;Halobacteriota;Methanomicrobia;Methanomicrobiales;Methanomicrobiaceae;	0	0	368	368	0	368	0	458084	7250
SILVA (only NR);Archaea;Halobacteriota;Methanomicrobia;Methanomicrobiales;Methanomicrobiaceae;Incertae Sedis;	0	0	57	57	0	57	0	458395	7250
SILVA (only NR);Archaea;Halobacteriota;Methanomicrobia;Methanomicrobiales;Methanomicrobiaceae;Methanoculleus;	0	0	205	205	0	205	0	458247	7250
SILVA (only NR);Archaea;Halobacteriota;Methanomicrobia;Methanomicrobiales;Methanomicrobiaceae;Methanofollis;	0	0	22	22	0	22	0	458430	7250
SILVA (only NR);Archaea;Halobacteriota;Methanomicrobia;Methanomicrobiales;Methanomicrobiaceae;Methanogenium;	0	0	32	32	0	32	0	458420	7250
SILVA (only NR);Archaea;Halobacteriota;Methanomicrobia;Methanomicrobiales;Methanomicrobiaceae;Methanolacinia;	0	0	6	6	0	6	0	458446	7250
SILVA (only NR);Archaea;Halobacteriota;Methanomicrobia;Methanomicrobiales;Methanomicrobiaceae;Methanomicrobium;	0	0	39	39	0	39	0	458413	7250
SILVA (only NR);Archaea;Halobacteriota;Methanomicrobia;Methanomicrobiales;Methanomicrobiaceae;Methanoplanus;	0	0	5	5	0	5	0	458447	7250
SILVA (only NR);Archaea;Halobacteriota;Methanomicrobia;Methanomicrobiales;Methanomicrobiaceae;SDB;	0	0	2	2	0	2	0	458450	7250
SILVA (only NR);Archaea;Halobacteriota;Methanomicrobia;Methanomicrobiales;Methanoregulaceae;	0	0	289	289	0	289	0	458163	7250
SILVA (only NR);Archaea;Halobacteriota;Methanomicrobia;Methanomicrobiales;Methanoregulaceae;Methanolinea;	0	0	99	99	0	99	0	458353	7250
SILVA (only NR);Archaea;Halobacteriota;Methanomicrobia;Methanomicrobiales;Methanoregulaceae;Methanoregula;	0	0	186	186	0	186	0	458266	7250
SILVA (only NR);Archaea;Halobacteriota;Methanomicrobia;Methanomicrobiales;Methanoregulaceae;Methanosphaerula;	0	0	4	4	0	4	0	458448	7250
SILVA (only NR);Archaea;Halobacteriota;Methanomicrobia;Methanomicrobiales;Methanospirillaceae;	0	0	115	115	0	115	0	458337	7250
SILVA (only NR);Archaea;Halobacteriota;Methanomicrobia;Methanomicrobiales;Methanospirillaceae;Methanospirillum;	0	0	115	115	0	115	0	458337	7250
SILVA (only NR);Archaea;Halobacteriota;Methanomicrobia;Methanomicrobiales;Rice Cluster II;	0	0	18	18	0	18	0	458434	7250
SILVA (only NR);Archaea;Halobacteriota;Methanomicrobia;Methanomicrobiales;Rice Cluster II;Incertae Sedis;	0	0	18	18	0	18	0	458434	7250
SILVA (only NR);Archaea;Halobacteriota;Methanonatronarchaeia;	0	0	15	15	0	15	0	458437	7250
SILVA (only NR);Archaea;Halobacteriota;Methanonatronarchaeia;Methanonatronaechaeales;	0	0	15	15	0	15	0	458437	7250
SILVA (only NR);Archaea;Halobacteriota;Methanonatronarchaeia;Methanonatronaechaeales;Methanonatronarchaeaceae;	0	0	15	15	0	15	0	458437	7250
SILVA (only NR);Archaea;Halobacteriota;Methanonatronarchaeia;Methanonatronaechaeales;Methanonatronarchaeaceae;Methanonatronarchaeum;	0	0	15	15	0	15	0	458437	7250
SILVA (only NR);Archaea;Halobacteriota;Methanosarcinia;	0	0	1470	1470	0	1470	0	456982	7250
SILVA (only NR);Archaea;Halobacteriota;Methanosarcinia;Methanosarcinales;	0	0	1470	1470	0	1470	0	456982	7250
SILVA (only NR);Archaea;Halobacteriota;Methanosarcinia;Methanosarcinales;ANME-2a-2b;	0	0	111	111	0	111	0	458341	7250
SILVA (only NR);Archaea;Halobacteriota;Methanosarcinia;Methanosarcinales;ANME-2a-2b;ANME-2b;	0	0	11	11	0	11	0	458441	7250
SILVA (only NR);Archaea;Halobacteriota;Methanosarcinia;Methanosarcinales;ANME-2a-2b;AOM-Clone-D10;	0	0	2	2	0	2	0	458450	7250
SILVA (only NR);Archaea;Halobacteriota;Methanosarcinia;Methanosarcinales;ANME-2a-2b;AOM-Clone-E9;	0	0	3	3	0	3	0	458449	7250
SILVA (only NR);Archaea;Halobacteriota;Methanosarcinia;Methanosarcinales;ANME-2a-2b;AOM-SR-A11;	0	0	2	2	0	2	0	458450	7250
SILVA (only NR);Archaea;Halobacteriota;Methanosarcinia;Methanosarcinales;ANME-2a-2b;AOM-SR-A49;	0	0	5	5	0	5	0	458447	7250
SILVA (only NR);Archaea;Halobacteriota;Methanosarcinia;Methanosarcinales;ANME-2a-2b;Incertae Sedis;	0	0	88	88	0	88	0	458364	7250
SILVA (only NR);Archaea;Halobacteriota;Methanosarcinia;Methanosarcinales;ANME-2c;	0	0	86	86	0	86	0	458366	7250
SILVA (only NR);Archaea;Halobacteriota;Methanosarcinia;Methanosarcinales;ANME-2c;Incertae Sedis;	0	0	86	86	0	86	0	458366	7250
SILVA (only NR);Archaea;Halobacteriota;Methanosarcinia;Methanosarcinales;Incertae Sedis;	0	0	4	4	0	4	0	458448	7250
SILVA (only NR);Archaea;Halobacteriota;Methanosarcinia;Methanosarcinales;Incertae Sedis;Incertae Sedis;	0	0	4	4	0	4	0	458448	7250
SILVA (only NR);Archaea;Halobacteriota;Methanosarcinia;Methanosarcinales;Methanoperedenaceae;	0	0	117	117	0	117	0	458335	7250
SILVA (only NR);Archaea;Halobacteriota;Methanosarcinia;Methanosarcinales;Methanoperedenaceae;Candidatus Methanoperedens;	0	0	87	87	0	87	0	458365	7250
SILVA (only NR);Archaea;Halobacteriota;Methanosarcinia;Methanosarcinales;Methanoperedenaceae;Incertae Sedis;	0	0	30	30	0	30	0	458422	7250
SILVA (only NR);Archaea;Halobacteriota;Methanosarcinia;Methanosarcinales;Methanosaetaceae;	0	0	564	564	0	564	0	457888	7250
SILVA (only NR);Archaea;Halobacteriota;Methanosarcinia;Methanosarcinales;Methanosaetaceae;Methanothrix;	0	0	564	564	0	564	0	457888	7250
SILVA (only NR);Archaea;Halobacteriota;Methanosarcinia;Methanosarcinales;Methanosarcinaceae;	0	0	555	555	0	555	0	457897	7250
SILVA (only NR);Archaea;Halobacteriota;Methanosarcinia;Methanosarcinales;Methanosarcinaceae;ANME-3;	0	0	46	46	0	46	0	458406	7250
SILVA (only NR);Archaea;Halobacteriota;Methanosarcinia;Methanosarcinales;Methanosarcinaceae;Incertae Sedis;	0	0	18	18	0	18	0	458434	7250
SILVA (only NR);Archaea;Halobacteriota;Methanosarcinia;Methanosarcinales;Methanosarcinaceae;Methanimicrococcus;	0	0	34	34	0	34	0	458418	7250
SILVA (only NR);Archaea;Halobacteriota;Methanosarcinia;Methanosarcinales;Methanosarcinaceae;Methanococcoides;	0	0	45	45	0	45	0	458407	7250
SILVA (only NR);Archaea;Halobacteriota;Methanosarcinia;Methanosarcinales;Methanosarcinaceae;Methanohalobium;	0	0	4	4	0	4	0	458448	7250
SILVA (only NR);Archaea;Halobacteriota;Methanosarcinia;Methanosarcinales;Methanosarcinaceae;Methanohalophilus;	0	0	39	39	0	39	0	458413	7250
SILVA (only NR);Archaea;Halobacteriota;Methanosarcinia;Methanosarcinales;Methanosarcinaceae;Methanolobus;	0	0	66	66	0	66	0	458386	7250
SILVA (only NR);Archaea;Halobacteriota;Methanosarcinia;Methanosarcinales;Methanosarcinaceae;Methanomethylovorans;	0	0	49	49	0	49	0	458403	7250
SILVA (only NR);Archaea;Halobacteriota;Methanosarcinia;Methanosarcinales;Methanosarcinaceae;Methanosalsum;	0	0	3	3	0	3	0	458449	7250
SILVA (only NR);Archaea;Halobacteriota;Methanosarcinia;Methanosarcinales;Methanosarcinaceae;Methanosarcina;	0	0	251	251	0	251	0	458201	7250
SILVA (only NR);Archaea;Halobacteriota;Methanosarcinia;Methanosarcinales;Methermicoccaceae;	0	0	5	5	0	5	0	458447	7250
SILVA (only NR);Archaea;Halobacteriota;Methanosarcinia;Methanosarcinales;Methermicoccaceae;Incertae Sedis;	0	0	1	1	0	1	0	458451	7250
SILVA (only NR);Archaea;Halobacteriota;Methanosarcinia;Methanosarcinales;Methermicoccaceae;Methermicoccus;	0	0	4	4	0	4	0	458448	7250
SILVA (only NR);Archaea;Halobacteriota;Methanosarcinia;Methanosarcinales;Syntrophoarchaeaceae;	0	0	28	28	0	28	0	458424	7250
SILVA (only NR);Archaea;Halobacteriota;Methanosarcinia;Methanosarcinales;Syntrophoarchaeaceae;Candidatus Syntrophoarchaeum;	0	0	4	4	0	4	0	458448	7250
SILVA (only NR);Archaea;Halobacteriota;Methanosarcinia;Methanosarcinales;Syntrophoarchaeaceae;Incertae Sedis;	0	0	24	24	0	24	0	458428	7250
SILVA (only NR);Archaea;Hydrothermarchaeota;	0	0	212	212	0	212	0	458240	7250
SILVA (only NR);Archaea;Hydrothermarchaeota;Hydrothermarchaeia;	0	0	212	212	0	212	0	458240	7250
SILVA (only NR);Archaea;Hydrothermarchaeota;Hydrothermarchaeia;Hydrothermarchaeales;	0	0	212	212	0	212	0	458240	7250
SILVA (only NR);Archaea;Hydrothermarchaeota;Hydrothermarchaeia;Hydrothermarchaeales;Incertae Sedis;	0	0	212	212	0	212	0	458240	7250
SILVA (only NR);Archaea;Hydrothermarchaeota;Hydrothermarchaeia;Hydrothermarchaeales;Incertae Sedis;Incertae Sedis;	0	0	212	212	0	212	0	458240	7250
SILVA (only NR);Archaea;Iainarchaeota;	0	0	46	46	0	46	0	458406	7250
SILVA (only NR);Archaea;Iainarchaeota;Iainarchaeia;	0	0	46	46	0	46	0	458406	7250
SILVA (only NR);Archaea;Iainarchaeota;Iainarchaeia;Iainarchaeales;	0	0	46	46	0	46	0	458406	7250
SILVA (only NR);Archaea;Iainarchaeota;Iainarchaeia;Iainarchaeales;Iainarchaeaceae;	0	0	15	15	0	15	0	458437	7250
SILVA (only NR);Archaea;Iainarchaeota;Iainarchaeia;Iainarchaeales;Iainarchaeaceae;Candidatus Iainarchaeum;	0	0	15	15	0	15	0	458437	7250
SILVA (only NR);Archaea;Iainarchaeota;Iainarchaeia;Iainarchaeales;Incertae Sedis;	0	0	31	31	0	31	0	458421	7250
SILVA (only NR);Archaea;Iainarchaeota;Iainarchaeia;Iainarchaeales;Incertae Sedis;Incertae Sedis;	0	0	31	31	0	31	0	458421	7250
SILVA (only NR);Archaea;Incertae Sedis;	0	0	9	9	0	9	0	458443	7250
SILVA (only NR);Archaea;Incertae Sedis;Incertae Sedis;	0	0	9	9	0	9	0	458443	7250
SILVA (only NR);Archaea;Incertae Sedis;Incertae Sedis;Incertae Sedis;	0	0	9	9	0	9	0	458443	7250
SILVA (only NR);Archaea;Incertae Sedis;Incertae Sedis;Incertae Sedis;Incertae Sedis;	0	0	9	9	0	9	0	458443	7250
SILVA (only NR);Archaea;Incertae Sedis;Incertae Sedis;Incertae Sedis;Incertae Sedis;Incertae Sedis;	0	0	8	8	0	8	0	458444	7250
SILVA (only NR);Archaea;Incertae Sedis;Incertae Sedis;Incertae Sedis;Incertae Sedis;KTK 28A;	0	0	1	1	0	1	0	458451	7250
SILVA (only NR);Archaea;Korarchaeota;	0	0	62	62	0	62	0	458390	7250
SILVA (only NR);Archaea;Korarchaeota;Korarchaeia;	0	0	62	62	0	62	0	458390	7250
SILVA (only NR);Archaea;Korarchaeota;Korarchaeia;Korarchaeales;	0	0	62	62	0	62	0	458390	7250
SILVA (only NR);Archaea;Korarchaeota;Korarchaeia;Korarchaeales;Korarchaeaceae;	0	0	62	62	0	62	0	458390	7250
SILVA (only NR);Archaea;Korarchaeota;Korarchaeia;Korarchaeales;Korarchaeaceae;Candidatus Korarchaeum;	0	0	62	62	0	62	0	458390	7250
SILVA (only NR);Archaea;Methanobacteriota;	0	0	1993	1993	0	1993	0	456459	7250
SILVA (only NR);Archaea;Methanobacteriota;Methanobacteria;	0	0	1500	1500	0	1500	0	456952	7250
SILVA (only NR);Archaea;Methanobacteriota;Methanobacteria;Methanobacteriales;	0	0	1500	1500	0	1500	0	456952	7250
SILVA (only NR);Archaea;Methanobacteriota;Methanobacteria;Methanobacteriales;Methanobacteriaceae;	0	0	1451	1451	0	1451	0	457001	7250
SILVA (only NR);Archaea;Methanobacteriota;Methanobacteria;Methanobacteriales;Methanobacteriaceae;Incertae Sedis;	0	0	7	7	0	7	0	458445	7250
SILVA (only NR);Archaea;Methanobacteriota;Methanobacteria;Methanobacteriales;Methanobacteriaceae;Methanobacterium;	0	0	216	216	0	216	0	458236	7250
SILVA (only NR);Archaea;Methanobacteriota;Methanobacteria;Methanobacteriales;Methanobacteriaceae;Methanobrevibacter;	0	0	1030	1030	0	1030	0	457422	7250
SILVA (only NR);Archaea;Methanobacteriota;Methanobacteria;Methanobacteriales;Methanobacteriaceae;Methanosphaera;	0	0	198	198	0	198	0	458254	7250
SILVA (only NR);Archaea;Methanobacteriota;Methanobacteria;Methanobacteriales;Methanothermaceae;	0	0	2	2	0	2	0	458450	7250
SILVA (only NR);Archaea;Methanobacteriota;Methanobacteria;Methanobacteriales;Methanothermaceae;Methanothermus;	0	0	2	2	0	2	0	458450	7250
SILVA (only NR);Archaea;Methanobacteriota;Methanobacteria;Methanobacteriales;Methanothermobacteriaceae;	0	0	47	47	0	47	0	458405	7250
SILVA (only NR);Archaea;Methanobacteriota;Methanobacteria;Methanobacteriales;Methanothermobacteriaceae;Methanothermobacter;	0	0	47	47	0	47	0	458405	7250
SILVA (only NR);Archaea;Methanobacteriota;Methanococci;	0	0	83	83	0	83	0	458369	7250
SILVA (only NR);Archaea;Methanobacteriota;Methanococci;Methanococcales;	0	0	83	83	0	83	0	458369	7250
SILVA (only NR);Archaea;Methanobacteriota;Methanococci;Methanococcales;Methanocaldococcaceae;	0	0	27	27	0	27	0	458425	7250
SILVA (only NR);Archaea;Methanobacteriota;Methanococci;Methanococcales;Methanocaldococcaceae;Methanocaldococcus;	0	0	27	27	0	27	0	458425	7250
SILVA (only NR);Archaea;Methanobacteriota;Methanococci;Methanococcales;Methanococcaceae;	0	0	56	56	0	56	0	458396	7250
SILVA (only NR);Archaea;Methanobacteriota;Methanococci;Methanococcales;Methanococcaceae;Incertae Sedis;	0	0	5	5	0	5	0	458447	7250
SILVA (only NR);Archaea;Methanobacteriota;Methanococci;Methanococcales;Methanococcaceae;Methanococcus;	0	0	28	28	0	28	0	458424	7250
SILVA (only NR);Archaea;Methanobacteriota;Methanococci;Methanococcales;Methanococcaceae;Methanothermococcus;	0	0	9	9	0	9	0	458443	7250
SILVA (only NR);Archaea;Methanobacteriota;Methanococci;Methanococcales;Methanococcaceae;Methanotorris;	0	0	14	14	0	14	0	458438	7250
SILVA (only NR);Archaea;Methanobacteriota;Methanopyri;	0	0	9	9	0	9	0	458443	7250
SILVA (only NR);Archaea;Methanobacteriota;Methanopyri;Methanopyrales;	0	0	9	9	0	9	0	458443	7250
SILVA (only NR);Archaea;Methanobacteriota;Methanopyri;Methanopyrales;Methanopyraceae;	0	0	9	9	0	9	0	458443	7250
SILVA (only NR);Archaea;Methanobacteriota;Methanopyri;Methanopyrales;Methanopyraceae;Methanopyrus;	0	0	9	9	0	9	0	458443	7250
SILVA (only NR);Archaea;Methanobacteriota;Thermococci;	0	0	401	401	0	401	0	458051	7250
SILVA (only NR);Archaea;Methanobacteriota;Thermococci;Methanofastidiosales;	0	0	195	195	0	195	0	458257	7250
SILVA (only NR);Archaea;Methanobacteriota;Thermococci;Methanofastidiosales;Incertae Sedis;	0	0	135	135	0	135	0	458317	7250
SILVA (only NR);Archaea;Methanobacteriota;Thermococci;Methanofastidiosales;Incertae Sedis;Incertae Sedis;	0	0	135	135	0	135	0	458317	7250
SILVA (only NR);Archaea;Methanobacteriota;Thermococci;Methanofastidiosales;Methanofastidiosaceae;	0	0	60	60	0	60	0	458392	7250
SILVA (only NR);Archaea;Methanobacteriota;Thermococci;Methanofastidiosales;Methanofastidiosaceae;Candidatus Methanofastidiosum;	0	0	60	60	0	60	0	458392	7250
SILVA (only NR);Archaea;Methanobacteriota;Thermococci;Thermococcales;	0	0	206	206	0	206	0	458246	7250
SILVA (only NR);Archaea;Methanobacteriota;Thermococci;Thermococcales;Thermococcaceae;	0	0	206	206	0	206	0	458246	7250
SILVA (only NR);Archaea;Methanobacteriota;Thermococci;Thermococcales;Thermococcaceae;Palaeococcus;	0	0	9	9	0	9	0	458443	7250
SILVA (only NR);Archaea;Methanobacteriota;Thermococci;Thermococcales;Thermococcaceae;Pyrococcus;	0	0	23	23	0	23	0	458429	7250
SILVA (only NR);Archaea;Methanobacteriota;Thermococci;Thermococcales;Thermococcaceae;Thermococcus;	0	0	174	174	0	174	0	458278	7250
SILVA (only NR);Archaea;Micrarchaeota;	0	0	88	88	0	88	0	458364	7250
SILVA (only NR);Archaea;Micrarchaeota;Micrarchaeia;	0	0	88	88	0	88	0	458364	7250
SILVA (only NR);Archaea;Micrarchaeota;Micrarchaeia;Micrarchaeales;	0	0	88	88	0	88	0	458364	7250
SILVA (only NR);Archaea;Micrarchaeota;Micrarchaeia;Micrarchaeales;Incertae Sedis;	0	0	78	78	0	78	0	458374	7250
SILVA (only NR);Archaea;Micrarchaeota;Micrarchaeia;Micrarchaeales;Incertae Sedis;CG1_02_55_22;	0	0	4	4	0	4	0	458448	7250
SILVA (only NR);Archaea;Micrarchaeota;Micrarchaeia;Micrarchaeales;Incertae Sedis;CG1_02_55_41;	0	0	8	8	0	8	0	458444	7250
SILVA (only NR);Archaea;Micrarchaeota;Micrarchaeia;Micrarchaeales;Incertae Sedis;Incertae Sedis;	0	0	66	66	0	66	0	458386	7250
SILVA (only NR);Archaea;Micrarchaeota;Micrarchaeia;Micrarchaeales;Micrarchaeaceae;	0	0	10	10	0	10	0	458442	7250
SILVA (only NR);Archaea;Micrarchaeota;Micrarchaeia;Micrarchaeales;Micrarchaeaceae;Candidatus Micrarchaeum;	0	0	10	10	0	10	0	458442	7250
SILVA (only NR);Archaea;Nanoarchaeota;	0	0	550	550	0	550	0	457902	7250
SILVA (only NR);Archaea;Nanoarchaeota;Nanoarchaeia;	0	0	550	550	0	550	0	457902	7250
SILVA (only NR);Archaea;Nanoarchaeota;Nanoarchaeia;Nanoarchaeales;	0	0	40	40	0	40	0	458412	7250
SILVA (only NR);Archaea;Nanoarchaeota;Nanoarchaeia;Nanoarchaeales;Nanoarchaeaceae;	0	0	22	22	0	22	0	458430	7250
SILVA (only NR);Archaea;Nanoarchaeota;Nanoarchaeia;Nanoarchaeales;Nanoarchaeaceae;Nanoarchaeum;	0	0	22	22	0	22	0	458430	7250
SILVA (only NR);Archaea;Nanoarchaeota;Nanoarchaeia;Nanoarchaeales;Nanopusillaceae;	0	0	18	18	0	18	0	458434	7250
SILVA (only NR);Archaea;Nanoarchaeota;Nanoarchaeia;Nanoarchaeales;Nanopusillaceae;Candidatus Nanobsidianus;	0	0	11	11	0	11	0	458441	7250
SILVA (only NR);Archaea;Nanoarchaeota;Nanoarchaeia;Nanoarchaeales;Nanopusillaceae;Candidatus Nanopusillus;	0	0	7	7	0	7	0	458445	7250
SILVA (only NR);Archaea;Nanoarchaeota;Nanoarchaeia;Pacearchaeales;	0	0	42	42	0	42	0	458410	7250
SILVA (only NR);Archaea;Nanoarchaeota;Nanoarchaeia;Pacearchaeales;Incertae Sedis;	0	0	42	42	0	42	0	458410	7250
SILVA (only NR);Archaea;Nanoarchaeota;Nanoarchaeia;Pacearchaeales;Incertae Sedis;GW2011_GWC1_47_15;	0	0	6	6	0	6	0	458446	7250
SILVA (only NR);Archaea;Nanoarchaeota;Nanoarchaeia;Pacearchaeales;Incertae Sedis;Incertae Sedis;	0	0	19	19	0	19	0	458433	7250
SILVA (only NR);Archaea;Nanoarchaeota;Nanoarchaeia;Pacearchaeales;Incertae Sedis;SCGC AAA011-D5;	0	0	17	17	0	17	0	458435	7250
SILVA (only NR);Archaea;Nanoarchaeota;Nanoarchaeia;Woesearchaeales;	0	0	468	468	0	468	0	457984	7250
SILVA (only NR);Archaea;Nanoarchaeota;Nanoarchaeia;Woesearchaeales;GW2011;	0	0	32	32	0	32	0	458420	7250
SILVA (only NR);Archaea;Nanoarchaeota;Nanoarchaeia;Woesearchaeales;GW2011;AR15;	0	0	28	28	0	28	0	458424	7250
SILVA (only NR);Archaea;Nanoarchaeota;Nanoarchaeia;Woesearchaeales;GW2011;AR20;	0	0	4	4	0	4	0	458448	7250
SILVA (only NR);Archaea;Nanoarchaeota;Nanoarchaeia;Woesearchaeales;Incertae Sedis;	0	0	436	436	0	436	0	458016	7250
SILVA (only NR);Archaea;Nanoarchaeota;Nanoarchaeia;Woesearchaeales;Incertae Sedis;CG1-02-57-44;	0	0	10	10	0	10	0	458442	7250
SILVA (only NR);Archaea;Nanoarchaeota;Nanoarchaeia;Woesearchaeales;Incertae Sedis;Incertae Sedis;	0	0	420	420	0	420	0	458032	7250
SILVA (only NR);Archaea;Nanoarchaeota;Nanoarchaeia;Woesearchaeales;Incertae Sedis;SCGC AAA286-E23;	0	0	6	6	0	6	0	458446	7250
SILVA (only NR);Archaea;Nanohaloarchaeota;	0	0	34	34	0	34	0	458418	7250
SILVA (only NR);Archaea;Nanohaloarchaeota;Nanosalinia;	0	0	34	34	0	34	0	458418	7250
SILVA (only NR);Archaea;Nanohaloarchaeota;Nanosalinia;Nanosalinales;	0	0	34	34	0	34	0	458418	7250
SILVA (only NR);Archaea;Nanohaloarchaeota;Nanosalinia;Nanosalinales;Nanosalinaceae;	0	0	34	34	0	34	0	458418	7250
SILVA (only NR);Archaea;Nanohaloarchaeota;Nanosalinia;Nanosalinales;Nanosalinaceae;Candidatus Haloredivivus;	0	0	18	18	0	18	0	458434	7250
SILVA (only NR);Archaea;Nanohaloarchaeota;Nanosalinia;Nanosalinales;Nanosalinaceae;Candidatus Nanosalinarum;	0	0	6	6	0	6	0	458446	7250
SILVA (only NR);Archaea;Nanohaloarchaeota;Nanosalinia;Nanosalinales;Nanosalinaceae;Incertae Sedis;	0	0	10	10	0	10	0	458442	7250
SILVA (only NR);Archaea;Thermoplasmatota;	0	0	2896	2896	0	2896	0	455556	7250
SILVA (only NR);Archaea;Thermoplasmatota;Incertae Sedis;	0	0	77	77	0	77	0	458375	7250
SILVA (only NR);Archaea;Thermoplasmatota;Incertae Sedis;Incertae Sedis;	0	0	77	77	0	77	0	458375	7250
SILVA (only NR);Archaea;Thermoplasmatota;Incertae Sedis;Incertae Sedis;Incertae Sedis;	0	0	77	77	0	77	0	458375	7250
SILVA (only NR);Archaea;Thermoplasmatota;Incertae Sedis;Incertae Sedis;Incertae Sedis;Incertae Sedis;	0	0	77	77	0	77	0	458375	7250
SILVA (only NR);Archaea;Thermoplasmatota;Thermoplasmata;	0	0	2819	2819	0	2819	0	455633	7250
SILVA (only NR);Archaea;Thermoplasmatota;Thermoplasmata;A10;	0	0	29	29	0	29	0	458423	7250
SILVA (only NR);Archaea;Thermoplasmatota;Thermoplasmata;A10;Incertae Sedis;	0	0	29	29	0	29	0	458423	7250
SILVA (only NR);Archaea;Thermoplasmatota;Thermoplasmata;A10;Incertae Sedis;Incertae Sedis;	0	0	29	29	0	29	0	458423	7250
SILVA (only NR);Archaea;Thermoplasmatota;Thermoplasmata;Acidiprofundales;	0	0	35	35	0	35	0	458417	7250
SILVA (only NR);Archaea;Thermoplasmatota;Thermoplasmata;Acidiprofundales;Aciduliprofundaceae;	0	0	35	35	0	35	0	458417	7250
SILVA (only NR);Archaea;Thermoplasmatota;Thermoplasmata;Acidiprofundales;Aciduliprofundaceae;Aciduliprofundum;	0	0	32	32	0	32	0	458420	7250
SILVA (only NR);Archaea;Thermoplasmatota;Thermoplasmata;Acidiprofundales;Aciduliprofundaceae;JdFR-45;	0	0	3	3	0	3	0	458449	7250
SILVA (only NR);Archaea;Thermoplasmatota;Thermoplasmata;BSLdp215;	0	0	25	25	0	25	0	458427	7250
SILVA (only NR);Archaea;Thermoplasmatota;Thermoplasmata;BSLdp215;Incertae Sedis;	0	0	25	25	0	25	0	458427	7250
SILVA (only NR);Archaea;Thermoplasmatota;Thermoplasmata;BSLdp215;Incertae Sedis;Incertae Sedis;	0	0	25	25	0	25	0	458427	7250
SILVA (only NR);Archaea;Thermoplasmatota;Thermoplasmata;Incertae Sedis;	0	0	1393	1393	0	1393	0	457059	7250
SILVA (only NR);Archaea;Thermoplasmatota;Thermoplasmata;Incertae Sedis;Incertae Sedis;	0	0	1393	1393	0	1393	0	457059	7250
SILVA (only NR);Archaea;Thermoplasmatota;Thermoplasmata;Incertae Sedis;Incertae Sedis;Incertae Sedis;	0	0	346	346	0	346	0	458106	7250
SILVA (only NR);Archaea;Thermoplasmatota;Thermoplasmata;Incertae Sedis;Incertae Sedis;Marine Benthic Group D and DHVEG-1;	0	0	765	765	0	765	0	457687	7250
SILVA (only NR);Archaea;Thermoplasmatota;Thermoplasmata;Incertae Sedis;Incertae Sedis;Marine Group III;	0	0	282	282	0	282	0	458170	7250
SILVA (only NR);Archaea;Thermoplasmatota;Thermoplasmata;JdFR-43;	0	0	44	44	0	44	0	458408	7250
SILVA (only NR);Archaea;Thermoplasmatota;Thermoplasmata;JdFR-43;Incertae Sedis;	0	0	44	44	0	44	0	458408	7250
SILVA (only NR);Archaea;Thermoplasmatota;Thermoplasmata;JdFR-43;Incertae Sedis;Incertae Sedis;	0	0	44	44	0	44	0	458408	7250
SILVA (only NR);Archaea;Thermoplasmatota;Thermoplasmata;Marine Group II;	0	0	574	574	0	574	0	457878	7250
SILVA (only NR);Archaea;Thermoplasmatota;Thermoplasmata;Marine Group II;Incertae Sedis;	0	0	574	574	0	574	0	457878	7250
SILVA (only NR);Archaea;Thermoplasmatota;Thermoplasmata;Marine Group II;Incertae Sedis;Incertae Sedis;	0	0	574	574	0	574	0	457878	7250
SILVA (only NR);Archaea;Thermoplasmatota;Thermoplasmata;Methanomassiliicoccales;	0	0	495	495	0	495	0	457957	7250
SILVA (only NR);Archaea;Thermoplasmatota;Thermoplasmata;Methanomassiliicoccales;Incertae Sedis;	0	0	86	86	0	86	0	458366	7250
SILVA (only NR);Archaea;Thermoplasmatota;Thermoplasmata;Methanomassiliicoccales;Incertae Sedis;Incertae Sedis;	0	0	86	86	0	86	0	458366	7250
SILVA (only NR);Archaea;Thermoplasmatota;Thermoplasmata;Methanomassiliicoccales;Methanomassiliicoccaceae;	0	0	62	62	0	62	0	458390	7250
SILVA (only NR);Archaea;Thermoplasmatota;Thermoplasmata;Methanomassiliicoccales;Methanomassiliicoccaceae;Incertae Sedis;	0	0	42	42	0	42	0	458410	7250
SILVA (only NR);Archaea;Thermoplasmatota;Thermoplasmata;Methanomassiliicoccales;Methanomassiliicoccaceae;Methanomassiliicoccus;	0	0	20	20	0	20	0	458432	7250
SILVA (only NR);Archaea;Thermoplasmatota;Thermoplasmata;Methanomassiliicoccales;Methanomethylophilaceae;	0	0	347	347	0	347	0	458105	7250
SILVA (only NR);Archaea;Thermoplasmatota;Thermoplasmata;Methanomassiliicoccales;Methanomethylophilaceae;Candidatus Methanogranum;	0	0	7	7	0	7	0	458445	7250
SILVA (only NR);Archaea;Thermoplasmatota;Thermoplasmata;Methanomassiliicoccales;Methanomethylophilaceae;Candidatus Methanomethylophilus;	0	0	71	71	0	71	0	458381	7250
SILVA (only NR);Archaea;Thermoplasmatota;Thermoplasmata;Methanomassiliicoccales;Methanomethylophilaceae;Candidatus Methanoplasma;	0	0	29	29	0	29	0	458423	7250
SILVA (only NR);Archaea;Thermoplasmatota;Thermoplasmata;Methanomassiliicoccales;Methanomethylophilaceae;Incertae Sedis;	0	0	227	227	0	227	0	458225	7250
SILVA (only NR);Archaea;Thermoplasmatota;Thermoplasmata;Methanomassiliicoccales;Methanomethylophilaceae;RumEn M2;	0	0	13	13	0	13	0	458439	7250
SILVA (only NR);Archaea;Thermoplasmatota;Thermoplasmata;SG8-5;	0	0	63	63	0	63	0	458389	7250
SILVA (only NR);Archaea;Thermoplasmatota;Thermoplasmata;SG8-5;Incertae Sedis;	0	0	63	63	0	63	0	458389	7250
SILVA (only NR);Archaea;Thermoplasmatota;Thermoplasmata;SG8-5;Incertae Sedis;Incertae Sedis;	0	0	63	63	0	63	0	458389	7250
SILVA (only NR);Archaea;Thermoplasmatota;Thermoplasmata;Thermoplasmatales;	0	0	161	161	0	161	0	458291	7250
SILVA (only NR);Archaea;Thermoplasmatota;Thermoplasmata;Thermoplasmatales;Ferroplasmataceae;	0	0	69	69	0	69	0	458383	7250
SILVA (only NR);Archaea;Thermoplasmatota;Thermoplasmata;Thermoplasmatales;Ferroplasmataceae;Acidiplasma;	0	0	8	8	0	8	0	458444	7250
SILVA (only NR);Archaea;Thermoplasmatota;Thermoplasmata;Thermoplasmatales;Ferroplasmataceae;Ferroplasma;	0	0	38	38	0	38	0	458414	7250
SILVA (only NR);Archaea;Thermoplasmatota;Thermoplasmata;Thermoplasmatales;Ferroplasmataceae;Incertae Sedis;	0	0	23	23	0	23	0	458429	7250
SILVA (only NR);Archaea;Thermoplasmatota;Thermoplasmata;Thermoplasmatales;Incertae Sedis;	0	0	1	1	0	1	0	458451	7250
SILVA (only NR);Archaea;Thermoplasmatota;Thermoplasmata;Thermoplasmatales;Incertae Sedis;Thermogymnomonas;	0	0	1	1	0	1	0	458451	7250
SILVA (only NR);Archaea;Thermoplasmatota;Thermoplasmata;Thermoplasmatales;Picrophilaceae;	0	0	2	2	0	2	0	458450	7250
SILVA (only NR);Archaea;Thermoplasmatota;Thermoplasmata;Thermoplasmatales;Picrophilaceae;Picrophilus;	0	0	2	2	0	2	0	458450	7250
SILVA (only NR);Archaea;Thermoplasmatota;Thermoplasmata;Thermoplasmatales;Thermoplasmataceae;	0	0	89	89	0	89	0	458363	7250
SILVA (only NR);Archaea;Thermoplasmatota;Thermoplasmata;Thermoplasmatales;Thermoplasmataceae;A-plasma;	0	0	14	14	0	14	0	458438	7250
SILVA (only NR);Archaea;Thermoplasmatota;Thermoplasmata;Thermoplasmatales;Thermoplasmataceae;Cuniculiplasma;	0	0	12	12	0	12	0	458440	7250
SILVA (only NR);Archaea;Thermoplasmatota;Thermoplasmata;Thermoplasmatales;Thermoplasmataceae;E-plasma;	0	0	10	10	0	10	0	458442	7250
SILVA (only NR);Archaea;Thermoplasmatota;Thermoplasmata;Thermoplasmatales;Thermoplasmataceae;Incertae Sedis;	0	0	42	42	0	42	0	458410	7250
SILVA (only NR);Archaea;Thermoplasmatota;Thermoplasmata;Thermoplasmatales;Thermoplasmataceae;Thermoplasma;	0	0	11	11	0	11	0	458441	7250
SILVA (only NR);Archaea;Thermoproteota;	0	0	7625	7621	0	7621	4	450831	7250
SILVA (only NR);Archaea;Thermoproteota;Bathyarchaeia;	0	0	3641	3637	0	3637	4	454815	7250
SILVA (only NR);Archaea;Thermoproteota;Bathyarchaeia;Incertae Sedis;	0	0	3641	3637	0	3637	4	454815	7250
SILVA (only NR);Archaea;Thermoproteota;Bathyarchaeia;Incertae Sedis;Incertae Sedis;	0	0	3641	3637	0	3637	4	454815	7250
SILVA (only NR);Archaea;Thermoproteota;Bathyarchaeia;Incertae Sedis;Incertae Sedis;Incertae Sedis;	0	0	3641	3637	0	3637	4	454815	7250
SILVA (only NR);Archaea;Thermoproteota;Methanomethylicia;	0	0	34	34	0	34	0	458418	7250
SILVA (only NR);Archaea;Thermoproteota;Methanomethylicia;Methanomethyliales;	0	0	34	34	0	34	0	458418	7250
SILVA (only NR);Archaea;Thermoproteota;Methanomethylicia;Methanomethyliales;Methanomethyliaceae;	0	0	34	34	0	34	0	458418	7250
SILVA (only NR);Archaea;Thermoproteota;Methanomethylicia;Methanomethyliales;Methanomethyliaceae;Candidatus Methanomethylicus;	0	0	28	28	0	28	0	458424	7250
SILVA (only NR);Archaea;Thermoproteota;Methanomethylicia;Methanomethyliales;Methanomethyliaceae;Incertae Sedis;	0	0	6	6	0	6	0	458446	7250
SILVA (only NR);Archaea;Thermoproteota;Nitrososphaeria;	0	0	3259	3259	0	3259	0	455193	7250
SILVA (only NR);Archaea;Thermoproteota;Nitrososphaeria;Caldarchaeales;	0	0	170	170	0	170	0	458282	7250
SILVA (only NR);Archaea;Thermoproteota;Nitrososphaeria;Caldarchaeales;Caldiarchaeaceae;	0	0	58	58	0	58	0	458394	7250
SILVA (only NR);Archaea;Thermoproteota;Nitrososphaeria;Caldarchaeales;Caldiarchaeaceae;Candidatus Caldiarchaeum;	0	0	58	58	0	58	0	458394	7250
SILVA (only NR);Archaea;Thermoproteota;Nitrososphaeria;Caldarchaeales;Geothermarchaeaceae;	0	0	66	66	0	66	0	458386	7250
SILVA (only NR);Archaea;Thermoproteota;Nitrososphaeria;Caldarchaeales;Geothermarchaeaceae;Incertae Sedis;	0	0	66	66	0	66	0	458386	7250
SILVA (only NR);Archaea;Thermoproteota;Nitrososphaeria;Caldarchaeales;Terrestrial Hot Spring Gp(THSCG);	0	0	46	46	0	46	0	458406	7250
SILVA (only NR);Archaea;Thermoproteota;Nitrososphaeria;Caldarchaeales;Terrestrial Hot Spring Gp(THSCG);Incertae Sedis;	0	0	46	46	0	46	0	458406	7250
SILVA (only NR);Archaea;Thermoproteota;Nitrososphaeria;Group 1.1c;	0	0	233	233	0	233	0	458219	7250
SILVA (only NR);Archaea;Thermoproteota;Nitrososphaeria;Group 1.1c;Incertae Sedis;	0	0	233	233	0	233	0	458219	7250
SILVA (only NR);Archaea;Thermoproteota;Nitrososphaeria;Group 1.1c;Incertae Sedis;Incertae Sedis;	0	0	233	233	0	233	0	458219	7250
SILVA (only NR);Archaea;Thermoproteota;Nitrososphaeria;Incertae Sedis;	0	0	56	56	0	56	0	458396	7250
SILVA (only NR);Archaea;Thermoproteota;Nitrososphaeria;Incertae Sedis;Incertae Sedis;	0	0	56	56	0	56	0	458396	7250
SILVA (only NR);Archaea;Thermoproteota;Nitrososphaeria;Incertae Sedis;Incertae Sedis;Incertae Sedis;	0	0	56	56	0	56	0	458396	7250
SILVA (only NR);Archaea;Thermoproteota;Nitrososphaeria;Marine Benthic Group A;	0	0	131	131	0	131	0	458321	7250
SILVA (only NR);Archaea;Thermoproteota;Nitrososphaeria;Marine Benthic Group A;Incertae Sedis;	0	0	131	131	0	131	0	458321	7250
SILVA (only NR);Archaea;Thermoproteota;Nitrososphaeria;Marine Benthic Group A;Incertae Sedis;Incertae Sedis;	0	0	131	131	0	131	0	458321	7250
SILVA (only NR);Archaea;Thermoproteota;Nitrososphaeria;Nitrosocaldales;	0	0	37	37	0	37	0	458415	7250
SILVA (only NR);Archaea;Thermoproteota;Nitrososphaeria;Nitrosocaldales;Nitrosocaldaceae;	0	0	37	37	0	37	0	458415	7250
SILVA (only NR);Archaea;Thermoproteota;Nitrososphaeria;Nitrosocaldales;Nitrosocaldaceae;Candidatus Nitrosocaldus;	0	0	18	18	0	18	0	458434	7250
SILVA (only NR);Archaea;Thermoproteota;Nitrososphaeria;Nitrosocaldales;Nitrosocaldaceae;Incertae Sedis;	0	0	19	19	0	19	0	458433	7250
SILVA (only NR);Archaea;Thermoproteota;Nitrososphaeria;Nitrosopumilales;	0	0	1831	1831	0	1831	0	456621	7250
SILVA (only NR);Archaea;Thermoproteota;Nitrososphaeria;Nitrosopumilales;Nitrosopumilaceae;	0	0	1831	1831	0	1831	0	456621	7250
SILVA (only NR);Archaea;Thermoproteota;Nitrososphaeria;Nitrosopumilales;Nitrosopumilaceae;Candidatus Nitrosopelagicus;	0	0	51	51	0	51	0	458401	7250
SILVA (only NR);Archaea;Thermoproteota;Nitrososphaeria;Nitrosopumilales;Nitrosopumilaceae;Candidatus Nitrosopumilus;	0	0	717	717	0	717	0	457735	7250
SILVA (only NR);Archaea;Thermoproteota;Nitrososphaeria;Nitrosopumilales;Nitrosopumilaceae;Candidatus Nitrosotenuis;	0	0	34	34	0	34	0	458418	7250
SILVA (only NR);Archaea;Thermoproteota;Nitrososphaeria;Nitrosopumilales;Nitrosopumilaceae;Cenarchaeum;	0	0	27	27	0	27	0	458425	7250
SILVA (only NR);Archaea;Thermoproteota;Nitrososphaeria;Nitrosopumilales;Nitrosopumilaceae;Incertae Sedis;	0	0	939	939	0	939	0	457513	7250
SILVA (only NR);Archaea;Thermoproteota;Nitrososphaeria;Nitrosopumilales;Nitrosopumilaceae;Nitrosarchaeum;	0	0	63	63	0	63	0	458389	7250
SILVA (only NR);Archaea;Thermoproteota;Nitrososphaeria;Nitrososphaerales;	0	0	603	603	0	603	0	457849	7250
SILVA (only NR);Archaea;Thermoproteota;Nitrososphaeria;Nitrososphaerales;Nitrososphaeraceae;	0	0	603	603	0	603	0	457849	7250
SILVA (only NR);Archaea;Thermoproteota;Nitrososphaeria;Nitrososphaerales;Nitrososphaeraceae;Candidatus Nitrosocosmicus;	0	0	49	49	0	49	0	458403	7250
SILVA (only NR);Archaea;Thermoproteota;Nitrososphaeria;Nitrososphaerales;Nitrososphaeraceae;Candidatus Nitrososphaera;	0	0	233	233	0	233	0	458219	7250
SILVA (only NR);Archaea;Thermoproteota;Nitrososphaeria;Nitrososphaerales;Nitrososphaeraceae;Incertae Sedis;	0	0	321	321	0	321	0	458131	7250
SILVA (only NR);Archaea;Thermoproteota;Nitrososphaeria;Nitrosotaleales;	0	0	141	141	0	141	0	458311	7250
SILVA (only NR);Archaea;Thermoproteota;Nitrososphaeria;Nitrosotaleales;Nitrosotaleaceae;	0	0	141	141	0	141	0	458311	7250
SILVA (only NR);Archaea;Thermoproteota;Nitrososphaeria;Nitrosotaleales;Nitrosotaleaceae;Candidatus Nitrosotalea;	0	0	17	17	0	17	0	458435	7250
SILVA (only NR);Archaea;Thermoproteota;Nitrososphaeria;Nitrosotaleales;Nitrosotaleaceae;Incertae Sedis;	0	0	124	124	0	124	0	458328	7250
SILVA (only NR);Archaea;Thermoproteota;Nitrososphaeria;SCGC AB-179-E04;	0	0	57	57	0	57	0	458395	7250
SILVA (only NR);Archaea;Thermoproteota;Nitrososphaeria;SCGC AB-179-E04;Incertae Sedis;	0	0	57	57	0	57	0	458395	7250
SILVA (only NR);Archaea;Thermoproteota;Nitrososphaeria;SCGC AB-179-E04;Incertae Sedis;Incertae Sedis;	0	0	57	57	0	57	0	458395	7250
SILVA (only NR);Archaea;Thermoproteota;Thermoproteia;	0	0	691	691	0	691	0	457761	7250
SILVA (only NR);Archaea;Thermoproteota;Thermoproteia;Desulfurococcales;	0	0	219	219	0	219	0	458233	7250
SILVA (only NR);Archaea;Thermoproteota;Thermoproteia;Desulfurococcales;Acidilobaceae;	0	0	71	71	0	71	0	458381	7250
SILVA (only NR);Archaea;Thermoproteota;Thermoproteia;Desulfurococcales;Acidilobaceae;Acidilobus;	0	0	10	10	0	10	0	458442	7250
SILVA (only NR);Archaea;Thermoproteota;Thermoproteia;Desulfurococcales;Acidilobaceae;Aeropyrum;	0	0	27	27	0	27	0	458425	7250
SILVA (only NR);Archaea;Thermoproteota;Thermoproteia;Desulfurococcales;Acidilobaceae;Caldisphaera;	0	0	13	13	0	13	0	458439	7250
SILVA (only NR);Archaea;Thermoproteota;Thermoproteia;Desulfurococcales;Acidilobaceae;Incertae Sedis;	0	0	5	5	0	5	0	458447	7250
SILVA (only NR);Archaea;Thermoproteota;Thermoproteia;Desulfurococcales;Acidilobaceae;Stetteria;	0	0	4	4	0	4	0	458448	7250
SILVA (only NR);Archaea;Thermoproteota;Thermoproteia;Desulfurococcales;Acidilobaceae;Thermodiscus;	0	0	12	12	0	12	0	458440	7250
SILVA (only NR);Archaea;Thermoproteota;Thermoproteia;Desulfurococcales;Desulfurococcaceae;	0	0	44	44	0	44	0	458408	7250
SILVA (only NR);Archaea;Thermoproteota;Thermoproteia;Desulfurococcales;Desulfurococcaceae;Desulfurococcus;	0	0	9	9	0	9	0	458443	7250
SILVA (only NR);Archaea;Thermoproteota;Thermoproteia;Desulfurococcales;Desulfurococcaceae;Incertae Sedis;	0	0	5	5	0	5	0	458447	7250
SILVA (only NR);Archaea;Thermoproteota;Thermoproteia;Desulfurococcales;Desulfurococcaceae;Staphylothermus;	0	0	16	16	0	16	0	458436	7250
SILVA (only NR);Archaea;Thermoproteota;Thermoproteia;Desulfurococcales;Desulfurococcaceae;Sulfophobococcus;	0	0	1	1	0	1	0	458451	7250
SILVA (only NR);Archaea;Thermoproteota;Thermoproteia;Desulfurococcales;Desulfurococcaceae;Thermogladius;	0	0	4	4	0	4	0	458448	7250
SILVA (only NR);Archaea;Thermoproteota;Thermoproteia;Desulfurococcales;Desulfurococcaceae;Thermosphaera;	0	0	9	9	0	9	0	458443	7250
SILVA (only NR);Archaea;Thermoproteota;Thermoproteia;Desulfurococcales;Ignicoccaceae;	0	0	11	11	0	11	0	458441	7250
SILVA (only NR);Archaea;Thermoproteota;Thermoproteia;Desulfurococcales;Ignicoccaceae;Ignicoccus;	0	0	11	11	0	11	0	458441	7250
SILVA (only NR);Archaea;Thermoproteota;Thermoproteia;Desulfurococcales;Ignisphaeraceae;	0	0	54	54	0	54	0	458398	7250
SILVA (only NR);Archaea;Thermoproteota;Thermoproteia;Desulfurococcales;Ignisphaeraceae;Ignisphaera;	0	0	29	29	0	29	0	458423	7250
SILVA (only NR);Archaea;Thermoproteota;Thermoproteia;Desulfurococcales;Ignisphaeraceae;Incertae Sedis;	0	0	25	25	0	25	0	458427	7250
SILVA (only NR);Archaea;Thermoproteota;Thermoproteia;Desulfurococcales;Incertae Sedis;	0	0	9	9	0	9	0	458443	7250
SILVA (only NR);Archaea;Thermoproteota;Thermoproteia;Desulfurococcales;Incertae Sedis;Incertae Sedis;	0	0	9	9	0	9	0	458443	7250
SILVA (only NR);Archaea;Thermoproteota;Thermoproteia;Desulfurococcales;Pyrodictiaceae;	0	0	30	30	0	30	0	458422	7250
SILVA (only NR);Archaea;Thermoproteota;Thermoproteia;Desulfurococcales;Pyrodictiaceae;Hyperthermus;	0	0	3	3	0	3	0	458449	7250
SILVA (only NR);Archaea;Thermoproteota;Thermoproteia;Desulfurococcales;Pyrodictiaceae;Incertae Sedis;	0	0	17	17	0	17	0	458435	7250
SILVA (only NR);Archaea;Thermoproteota;Thermoproteia;Desulfurococcales;Pyrodictiaceae;Pyrodictium;	0	0	10	10	0	10	0	458442	7250
SILVA (only NR);Archaea;Thermoproteota;Thermoproteia;Fervidicoccales;	0	0	36	36	0	36	0	458416	7250
SILVA (only NR);Archaea;Thermoproteota;Thermoproteia;Fervidicoccales;Fervidicoccaceae;	0	0	36	36	0	36	0	458416	7250
SILVA (only NR);Archaea;Thermoproteota;Thermoproteia;Fervidicoccales;Fervidicoccaceae;Fervidicoccus;	0	0	15	15	0	15	0	458437	7250
SILVA (only NR);Archaea;Thermoproteota;Thermoproteia;Fervidicoccales;Fervidicoccaceae;Incertae Sedis;	0	0	21	21	0	21	0	458431	7250
SILVA (only NR);Archaea;Thermoproteota;Thermoproteia;Gearchaeales;	0	0	54	54	0	54	0	458398	7250
SILVA (only NR);Archaea;Thermoproteota;Thermoproteia;Gearchaeales;Incertae Sedis;	0	0	41	41	0	41	0	458411	7250
SILVA (only NR);Archaea;Thermoproteota;Thermoproteia;Gearchaeales;Incertae Sedis;Incertae Sedis;	0	0	41	41	0	41	0	458411	7250
SILVA (only NR);Archaea;Thermoproteota;Thermoproteia;Gearchaeales;SCGC AAA261-C22;	0	0	10	10	0	10	0	458442	7250
SILVA (only NR);Archaea;Thermoproteota;Thermoproteia;Gearchaeales;SCGC AAA261-C22;Incertae Sedis;	0	0	10	10	0	10	0	458442	7250
SILVA (only NR);Archaea;Thermoproteota;Thermoproteia;Gearchaeales;SCGC AAA471-B05;	0	0	3	3	0	3	0	458449	7250
SILVA (only NR);Archaea;Thermoproteota;Thermoproteia;Gearchaeales;SCGC AAA471-B05;Incertae Sedis;	0	0	3	3	0	3	0	458449	7250
SILVA (only NR);Archaea;Thermoproteota;Thermoproteia;Incertae Sedis;	0	0	5	5	0	5	0	458447	7250
SILVA (only NR);Archaea;Thermoproteota;Thermoproteia;Incertae Sedis;Incertae Sedis;	0	0	5	5	0	5	0	458447	7250
SILVA (only NR);Archaea;Thermoproteota;Thermoproteia;Incertae Sedis;Incertae Sedis;Incertae Sedis;	0	0	5	5	0	5	0	458447	7250
SILVA (only NR);Archaea;Thermoproteota;Thermoproteia;Sulfolobales;	0	0	211	211	0	211	0	458241	7250
SILVA (only NR);Archaea;Thermoproteota;Thermoproteia;Sulfolobales;Sulfolobaceae;	0	0	211	211	0	211	0	458241	7250
SILVA (only NR);Archaea;Thermoproteota;Thermoproteia;Sulfolobales;Sulfolobaceae;Acidianus;	0	0	27	27	0	27	0	458425	7250
SILVA (only NR);Archaea;Thermoproteota;Thermoproteia;Sulfolobales;Sulfolobaceae;Incertae Sedis;	0	0	30	30	0	30	0	458422	7250
SILVA (only NR);Archaea;Thermoproteota;Thermoproteia;Sulfolobales;Sulfolobaceae;Metallosphaera;	0	0	46	46	0	46	0	458406	7250
SILVA (only NR);Archaea;Thermoproteota;Thermoproteia;Sulfolobales;Sulfolobaceae;Saccharolobus;	0	0	51	51	0	51	0	458401	7250
SILVA (only NR);Archaea;Thermoproteota;Thermoproteia;Sulfolobales;Sulfolobaceae;Stygiolobus;	0	0	18	18	0	18	0	458434	7250
SILVA (only NR);Archaea;Thermoproteota;Thermoproteia;Sulfolobales;Sulfolobaceae;Sulfodiicoccus;	0	0	6	6	0	6	0	458446	7250
SILVA (only NR);Archaea;Thermoproteota;Thermoproteia;Sulfolobales;Sulfolobaceae;Sulfolobus;	0	0	23	23	0	23	0	458429	7250
SILVA (only NR);Archaea;Thermoproteota;Thermoproteia;Sulfolobales;Sulfolobaceae;Sulfuracidifex;	0	0	6	6	0	6	0	458446	7250
SILVA (only NR);Archaea;Thermoproteota;Thermoproteia;Sulfolobales;Sulfolobaceae;Sulfurisphaera;	0	0	4	4	0	4	0	458448	7250
SILVA (only NR);Archaea;Thermoproteota;Thermoproteia;Terrestrial Miscellaneous Gp(TMCG);	0	0	10	10	0	10	0	458442	7250
SILVA (only NR);Archaea;Thermoproteota;Thermoproteia;Terrestrial Miscellaneous Gp(TMCG);Incertae Sedis;	0	0	10	10	0	10	0	458442	7250
SILVA (only NR);Archaea;Thermoproteota;Thermoproteia;Terrestrial Miscellaneous Gp(TMCG);Incertae Sedis;Incertae Sedis;	0	0	10	10	0	10	0	458442	7250
SILVA (only NR);Archaea;Thermoproteota;Thermoproteia;Thermoproteales;	0	0	156	156	0	156	0	458296	7250
SILVA (only NR);Archaea;Thermoproteota;Thermoproteia;Thermoproteales;Thermofilaceae;	0	0	46	46	0	46	0	458406	7250
SILVA (only NR);Archaea;Thermoproteota;Thermoproteia;Thermoproteales;Thermofilaceae;Thermofilum;	0	0	46	46	0	46	0	458406	7250
SILVA (only NR);Archaea;Thermoproteota;Thermoproteia;Thermoproteales;Thermoproteaceae;	0	0	110	110	0	110	0	458342	7250
SILVA (only NR);Archaea;Thermoproteota;Thermoproteia;Thermoproteales;Thermoproteaceae;Caldivirga;	0	0	5	5	0	5	0	458447	7250
SILVA (only NR);Archaea;Thermoproteota;Thermoproteia;Thermoproteales;Thermoproteaceae;Incertae Sedis;	0	0	26	26	0	26	0	458426	7250
SILVA (only NR);Archaea;Thermoproteota;Thermoproteia;Thermoproteales;Thermoproteaceae;Pyrobaculum;	0	0	32	32	0	32	0	458420	7250
SILVA (only NR);Archaea;Thermoproteota;Thermoproteia;Thermoproteales;Thermoproteaceae;Thermocladium;	0	0	7	7	0	7	0	458445	7250
SILVA (only NR);Archaea;Thermoproteota;Thermoproteia;Thermoproteales;Thermoproteaceae;Thermoproteus;	0	0	9	9	0	9	0	458443	7250
SILVA (only NR);Archaea;Thermoproteota;Thermoproteia;Thermoproteales;Thermoproteaceae;Vulcanisaeta;	0	0	31	31	0	31	0	458421	7250
SILVA (only NR);Bacteria;10bav-F6;	0	0	6	6	0	6	0	458446	7250
SILVA (only NR);Bacteria;10bav-F6;Incertae Sedis;	0	0	6	6	0	6	0	458446	7250
SILVA (only NR);Bacteria;10bav-F6;Incertae Sedis;Incertae Sedis;	0	0	6	6	0	6	0	458446	7250
SILVA (only NR);Bacteria;10bav-F6;Incertae Sedis;Incertae Sedis;Incertae Sedis;	0	0	6	6	0	6	0	458446	7250
SILVA (only NR);Bacteria;10bav-F6;Incertae Sedis;Incertae Sedis;Incertae Sedis;Incertae Sedis;	0	0	6	6	0	6	0	458446	7250
SILVA (only NR);Bacteria;Abditibacteriota;	0	0	162	162	0	162	0	458290	7250
SILVA (only NR);Bacteria;Abditibacteriota;Abditibacteria;	0	0	0	0	0	0	0	458452	7250
SILVA (only NR);Bacteria;Abditibacteriota;Abditibacteria;Abditibacteriales;	0	0	0	0	0	0	0	458452	7250
SILVA (only NR);Bacteria;Abditibacteriota;Abditibacteriia;	0	0	162	162	0	162	0	458290	7250
SILVA (only NR);Bacteria;Abditibacteriota;Abditibacteriia;Abditibacteriales;	0	0	162	162	0	162	0	458290	7250
SILVA (only NR);Bacteria;Abditibacteriota;Abditibacteriia;Abditibacteriales;Abditibacteriaceae;	0	0	162	162	0	162	0	458290	7250
SILVA (only NR);Bacteria;Abditibacteriota;Abditibacteriia;Abditibacteriales;Abditibacteriaceae;Abditibacterium;	0	0	162	162	0	162	0	458290	7250
SILVA (only NR);Bacteria;Acetothermia;	0	0	169	169	0	169	0	458283	7250
SILVA (only NR);Bacteria;Acetothermia;Acetothermiia;	0	0	169	169	0	169	0	458283	7250
SILVA (only NR);Bacteria;Acetothermia;Acetothermiia;Incertae Sedis;	0	0	95	95	0	95	0	458357	7250
SILVA (only NR);Bacteria;Acetothermia;Acetothermiia;Incertae Sedis;Incertae Sedis;	0	0	95	95	0	95	0	458357	7250
SILVA (only NR);Bacteria;Acetothermia;Acetothermiia;Incertae Sedis;Incertae Sedis;AOM-SR-B11;	0	0	70	70	0	70	0	458382	7250
SILVA (only NR);Bacteria;Acetothermia;Acetothermiia;Incertae Sedis;Incertae Sedis;Candidatus Bipolaricaulis;	0	0	25	25	0	25	0	458427	7250
SILVA (only NR);Bacteria;Acetothermia;Acetothermiia;KB1 group;	0	0	74	74	0	74	0	458378	7250
SILVA (only NR);Bacteria;Acetothermia;Acetothermiia;KB1 group;Incertae Sedis;	0	0	74	74	0	74	0	458378	7250
SILVA (only NR);Bacteria;Acetothermia;Acetothermiia;KB1 group;Incertae Sedis;Incertae Sedis;	0	0	74	74	0	74	0	458378	7250
SILVA (only NR);Bacteria;Acidobacteriota;	0	98.4	11560	11560	2	11558	0	446892	7248
SILVA (only NR);Bacteria;Acidobacteriota;AT-s3-28;	0	0	27	27	0	27	0	458425	7250
SILVA (only NR);Bacteria;Acidobacteriota;AT-s3-28;Incertae Sedis;	0	0	27	27	0	27	0	458425	7250
SILVA (only NR);Bacteria;Acidobacteriota;AT-s3-28;Incertae Sedis;Incertae Sedis;	0	0	27	27	0	27	0	458425	7250
SILVA (only NR);Bacteria;Acidobacteriota;AT-s3-28;Incertae Sedis;Incertae Sedis;Incertae Sedis;	0	0	27	27	0	27	0	458425	7250
SILVA (only NR);Bacteria;Acidobacteriota;Acidobacteriae;	0	98.4	3697	3697	1	3696	0	454755	7249
SILVA (only NR);Bacteria;Acidobacteriota;Acidobacteriae;AKIW659;	0	0	29	29	0	29	0	458423	7250
SILVA (only NR);Bacteria;Acidobacteriota;Acidobacteriae;AKIW659;Incertae Sedis;	0	0	29	29	0	29	0	458423	7250
SILVA (only NR);Bacteria;Acidobacteriota;Acidobacteriae;AKIW659;Incertae Sedis;Incertae Sedis;	0	0	29	29	0	29	0	458423	7250
SILVA (only NR);Bacteria;Acidobacteriota;Acidobacteriae;AMGG11;	0	0	5	5	0	5	0	458447	7250
SILVA (only NR);Bacteria;Acidobacteriota;Acidobacteriae;AMGG11;Incertae Sedis;	0	0	5	5	0	5	0	458447	7250
SILVA (only NR);Bacteria;Acidobacteriota;Acidobacteriae;AMGG11;Incertae Sedis;Incertae Sedis;	0	0	5	5	0	5	0	458447	7250
SILVA (only NR);Bacteria;Acidobacteriota;Acidobacteriae;Bryobacterales;	0	0	766	766	0	766	0	457686	7250
SILVA (only NR);Bacteria;Acidobacteriota;Acidobacteriae;Bryobacterales;Bryobacteraceae;	0	0	766	766	0	766	0	457686	7250
SILVA (only NR);Bacteria;Acidobacteriota;Acidobacteriae;Bryobacterales;Bryobacteraceae;Bryobacter;	0	0	663	663	0	663	0	457789	7250
SILVA (only NR);Bacteria;Acidobacteriota;Acidobacteriae;Bryobacterales;Bryobacteraceae;Paludibaculum;	0	0	103	103	0	103	0	458349	7250
SILVA (only NR);Bacteria;Acidobacteriota;Acidobacteriae;Elev-16S-1166;	0	0	16	16	0	16	0	458436	7250
SILVA (only NR);Bacteria;Acidobacteriota;Acidobacteriae;Elev-16S-1166;Incertae Sedis;	0	0	16	16	0	16	0	458436	7250
SILVA (only NR);Bacteria;Acidobacteriota;Acidobacteriae;Elev-16S-1166;Incertae Sedis;WY65;	0	0	16	16	0	16	0	458436	7250
SILVA (only NR);Bacteria;Acidobacteriota;Acidobacteriae;GOUTB8;	0	0	16	16	0	16	0	458436	7250
SILVA (only NR);Bacteria;Acidobacteriota;Acidobacteriae;GOUTB8;Incertae Sedis;	0	0	16	16	0	16	0	458436	7250
SILVA (only NR);Bacteria;Acidobacteriota;Acidobacteriae;GOUTB8;Incertae Sedis;Incertae Sedis;	0	0	16	16	0	16	0	458436	7250
SILVA (only NR);Bacteria;Acidobacteriota;Acidobacteriae;Incertae Sedis;	0	0	3	3	0	3	0	458449	7250
SILVA (only NR);Bacteria;Acidobacteriota;Acidobacteriae;Incertae Sedis;Incertae Sedis;	0	0	3	3	0	3	0	458449	7250
SILVA (only NR);Bacteria;Acidobacteriota;Acidobacteriae;Incertae Sedis;Incertae Sedis;Incertae Sedis;	0	0	3	3	0	3	0	458449	7250
SILVA (only NR);Bacteria;Acidobacteriota;Acidobacteriae;OPB3;	0	0	2	2	0	2	0	458450	7250
SILVA (only NR);Bacteria;Acidobacteriota;Acidobacteriae;OPB3;Incertae Sedis;	0	0	2	2	0	2	0	458450	7250
SILVA (only NR);Bacteria;Acidobacteriota;Acidobacteriae;OPB3;Incertae Sedis;Incertae Sedis;	0	0	2	2	0	2	0	458450	7250
SILVA (only NR);Bacteria;Acidobacteriota;Acidobacteriae;PAUC26f;	0	0	84	84	0	84	0	458368	7250
SILVA (only NR);Bacteria;Acidobacteriota;Acidobacteriae;PAUC26f;Incertae Sedis;	0	0	84	84	0	84	0	458368	7250
SILVA (only NR);Bacteria;Acidobacteriota;Acidobacteriae;PAUC26f;Incertae Sedis;Incertae Sedis;	0	0	84	84	0	84	0	458368	7250
SILVA (only NR);Bacteria;Acidobacteriota;Acidobacteriae;Solibacterales;	0	0	551	551	0	551	0	457901	7250
SILVA (only NR);Bacteria;Acidobacteriota;Acidobacteriae;Solibacterales;Solibacteraceae;	0	0	551	551	0	551	0	457901	7250
SILVA (only NR);Bacteria;Acidobacteriota;Acidobacteriae;Solibacterales;Solibacteraceae;Candidatus Solibacter;	0	0	551	551	0	551	0	457901	7250
SILVA (only NR);Bacteria;Acidobacteriota;Acidobacteriae;Subgroup 12;	0	0	11	11	0	11	0	458441	7250
SILVA (only NR);Bacteria;Acidobacteriota;Acidobacteriae;Subgroup 12;Incertae Sedis;	0	0	11	11	0	11	0	458441	7250
SILVA (only NR);Bacteria;Acidobacteriota;Acidobacteriae;Subgroup 12;Incertae Sedis;Incertae Sedis;	0	0	11	11	0	11	0	458441	7250
SILVA (only NR);Bacteria;Acidobacteriota;Acidobacteriae;Subgroup 13;	0	0	88	88	0	88	0	458364	7250
SILVA (only NR);Bacteria;Acidobacteriota;Acidobacteriae;Subgroup 13;Incertae Sedis;	0	0	88	88	0	88	0	458364	7250
SILVA (only NR);Bacteria;Acidobacteriota;Acidobacteriae;Subgroup 13;Incertae Sedis;Incertae Sedis;	0	0	88	88	0	88	0	458364	7250
SILVA (only NR);Bacteria;Acidobacteriota;Acidobacteriae;Subgroup 15;	0	0	52	52	0	52	0	458400	7250
SILVA (only NR);Bacteria;Acidobacteriota;Acidobacteriae;Subgroup 15;Incertae Sedis;	0	0	52	52	0	52	0	458400	7250
SILVA (only NR);Bacteria;Acidobacteriota;Acidobacteriae;Subgroup 15;Incertae Sedis;Incertae Sedis;	0	0	52	52	0	52	0	458400	7250
SILVA (only NR);Bacteria;Acidobacteriota;Acidobacteriae;Subgroup 2;	0	0	450	450	0	450	0	458002	7250
SILVA (only NR);Bacteria;Acidobacteriota;Acidobacteriae;Subgroup 2;Incertae Sedis;	0	0	450	450	0	450	0	458002	7250
SILVA (only NR);Bacteria;Acidobacteriota;Acidobacteriae;Subgroup 2;Incertae Sedis;Incertae Sedis;	0	0	450	450	0	450	0	458002	7250
SILVA (only NR);Bacteria;Acidobacteriota;Acidobacteriae;TSBb06;	0	0	2	2	0	2	0	458450	7250
SILVA (only NR);Bacteria;Acidobacteriota;Acidobacteriae;TSBb06;Incertae Sedis;	0	0	2	2	0	2	0	458450	7250
SILVA (only NR);Bacteria;Acidobacteriota;Acidobacteriae;TSBb06;Incertae Sedis;Incertae Sedis;	0	0	2	2	0	2	0	458450	7250
SILVA (only NR);Bacteria;Acidobacteriota;Acidobacteriae;Terriglobales;Acidobacteriaceae (Subgroup 1);	0	0	740	740	0	740	0	457712	7250
SILVA (only NR);Bacteria;Acidobacteriota;Acidobacteriae;Terriglobales;Acidobacteriaceae (Subgroup 1);Acidicapsa;	0	0	19	19	0	19	0	458433	7250
SILVA (only NR);Bacteria;Acidobacteriota;Acidobacteriae;Terriglobales;Acidobacteriaceae (Subgroup 1);Acidipila;	0	0	2	2	0	2	0	458450	7250
SILVA (only NR);Bacteria;Acidobacteriota;Acidobacteriae;Terriglobales;Acidobacteriaceae (Subgroup 1);Acidobacterium;	0	0	12	12	0	12	0	458440	7250
SILVA (only NR);Bacteria;Acidobacteriota;Acidobacteriae;Terriglobales;Acidobacteriaceae (Subgroup 1);Bryocella;	0	0	28	28	0	28	0	458424	7250
SILVA (only NR);Bacteria;Acidobacteriota;Acidobacteriae;Terriglobales;Acidobacteriaceae (Subgroup 1);Edaphobacter;	0	0	52	52	0	52	0	458400	7250
SILVA (only NR);Bacteria;Acidobacteriota;Acidobacteriae;Terriglobales;Acidobacteriaceae (Subgroup 1);Granulicella;	0	0	190	190	0	190	0	458262	7250
SILVA (only NR);Bacteria;Acidobacteriota;Acidobacteriae;Terriglobales;Acidobacteriaceae (Subgroup 1);Incertae Sedis;	0	0	258	258	0	258	0	458194	7250
SILVA (only NR);Bacteria;Acidobacteriota;Acidobacteriae;Terriglobales;Acidobacteriaceae (Subgroup 1);Occallatibacter;	0	0	126	126	0	126	0	458326	7250
SILVA (only NR);Bacteria;Acidobacteriota;Acidobacteriae;Terriglobales;Acidobacteriaceae (Subgroup 1);Paracidobacterium;	0	0	1	1	0	1	0	458451	7250
SILVA (only NR);Bacteria;Acidobacteriota;Acidobacteriae;Terriglobales;Acidobacteriaceae (Subgroup 1);Silvibacterium;	0	0	12	12	0	12	0	458440	7250
SILVA (only NR);Bacteria;Acidobacteriota;Acidobacteriae;Terriglobales;Acidobacteriaceae (Subgroup 1);Telmatobacter;	0	0	4	4	0	4	0	458448	7250
SILVA (only NR);Bacteria;Acidobacteriota;Acidobacteriae;Terriglobales;Acidobacteriaceae (Subgroup 1);Terracidiphilus;	0	0	9	9	0	9	0	458443	7250
SILVA (only NR);Bacteria;Acidobacteriota;Acidobacteriae;Terriglobales;Acidobacteriaceae (Subgroup 1);Terriglobus;	0	0	27	27	0	27	0	458425	7250
SILVA (only NR);Bacteria;Acidobacteriota;Acidobacteriae;Terriglobales;Koribacteraceae;	0	0	90	90	0	90	0	458362	7250
SILVA (only NR);Bacteria;Acidobacteriota;Acidobacteriae;Terriglobales;Koribacteraceae;Candidatus Koribacter;	0	0	90	90	0	90	0	458362	7250
SILVA (only NR);Bacteria;Acidobacteriota;Aminicenantia;	0	0	459	459	0	459	0	457993	7250
SILVA (only NR);Bacteria;Acidobacteriota;Aminicenantia;Aminicenantales;	0	0	459	459	0	459	0	457993	7250
SILVA (only NR);Bacteria;Acidobacteriota;Aminicenantia;Aminicenantales;Aminicenantaceae;	0	0	459	459	0	459	0	457993	7250
SILVA (only NR);Bacteria;Acidobacteriota;Aminicenantia;Aminicenantales;Aminicenantaceae;Aminicenans;	0	0	459	459	0	459	0	457993	7250
SILVA (only NR);Bacteria;Acidobacteriota;Blastocatellia;	0	0	1873	1873	0	1873	0	456579	7250
SILVA (only NR);Bacteria;Acidobacteriota;Blastocatellia;11-24;	0	0	292	292	0	292	0	458160	7250
SILVA (only NR);Bacteria;Acidobacteriota;Blastocatellia;11-24;Incertae Sedis;	0	0	292	292	0	292	0	458160	7250
SILVA (only NR);Bacteria;Acidobacteriota;Blastocatellia;11-24;Incertae Sedis;Incertae Sedis;	0	0	292	292	0	292	0	458160	7250
SILVA (only NR);Bacteria;Acidobacteriota;Blastocatellia;Blastocatellales;	0	0	647	647	0	647	0	457805	7250
SILVA (only NR);Bacteria;Acidobacteriota;Blastocatellia;Blastocatellales;Blastocatellaceae;	0	0	647	647	0	647	0	457805	7250
SILVA (only NR);Bacteria;Acidobacteriota;Blastocatellia;Blastocatellales;Blastocatellaceae;Aridibacter;	0	0	24	24	0	24	0	458428	7250
SILVA (only NR);Bacteria;Acidobacteriota;Blastocatellia;Blastocatellales;Blastocatellaceae;Blastocatella;	0	0	165	165	0	165	0	458287	7250
SILVA (only NR);Bacteria;Acidobacteriota;Blastocatellia;Blastocatellales;Blastocatellaceae;Incertae Sedis;	0	0	185	185	0	185	0	458267	7250
SILVA (only NR);Bacteria;Acidobacteriota;Blastocatellia;Blastocatellales;Blastocatellaceae;JGI 0001001-H03;	0	0	156	156	0	156	0	458296	7250
SILVA (only NR);Bacteria;Acidobacteriota;Blastocatellia;Blastocatellales;Blastocatellaceae;OLB17;	0	0	9	9	0	9	0	458443	7250
SILVA (only NR);Bacteria;Acidobacteriota;Blastocatellia;Blastocatellales;Blastocatellaceae;Stenotrophobacter;	0	0	104	104	0	104	0	458348	7250
SILVA (only NR);Bacteria;Acidobacteriota;Blastocatellia;Blastocatellales;Blastocatellaceae;Tellurimicrobium;	0	0	4	4	0	4	0	458448	7250
SILVA (only NR);Bacteria;Acidobacteriota;Blastocatellia;Chloracidobacteriales;	0	0	13	13	0	13	0	458439	7250
SILVA (only NR);Bacteria;Acidobacteriota;Blastocatellia;Chloracidobacteriales;Chloracidobacteriaceae;	0	0	13	13	0	13	0	458439	7250
SILVA (only NR);Bacteria;Acidobacteriota;Blastocatellia;Chloracidobacteriales;Chloracidobacteriaceae;Chloracidobacterium;	0	0	13	13	0	13	0	458439	7250
SILVA (only NR);Bacteria;Acidobacteriota;Blastocatellia;DS-100;	0	0	38	38	0	38	0	458414	7250
SILVA (only NR);Bacteria;Acidobacteriota;Blastocatellia;DS-100;Incertae Sedis;	0	0	38	38	0	38	0	458414	7250
SILVA (only NR);Bacteria;Acidobacteriota;Blastocatellia;DS-100;Incertae Sedis;Incertae Sedis;	0	0	38	38	0	38	0	458414	7250
SILVA (only NR);Bacteria;Acidobacteriota;Blastocatellia;Elev-16S-573;	0	0	36	36	0	36	0	458416	7250
SILVA (only NR);Bacteria;Acidobacteriota;Blastocatellia;Elev-16S-573;Incertae Sedis;	0	0	36	36	0	36	0	458416	7250
SILVA (only NR);Bacteria;Acidobacteriota;Blastocatellia;Elev-16S-573;Incertae Sedis;Incertae Sedis;	0	0	36	36	0	36	0	458416	7250
SILVA (only NR);Bacteria;Acidobacteriota;Blastocatellia;Pyrinomonadales;	0	0	847	847	0	847	0	457605	7250
SILVA (only NR);Bacteria;Acidobacteriota;Blastocatellia;Pyrinomonadales;Pyrinomonadaceae;	0	0	847	847	0	847	0	457605	7250
SILVA (only NR);Bacteria;Acidobacteriota;Blastocatellia;Pyrinomonadales;Pyrinomonadaceae;Arenimicrobium;	0	0	51	51	0	51	0	458401	7250
SILVA (only NR);Bacteria;Acidobacteriota;Blastocatellia;Pyrinomonadales;Pyrinomonadaceae;Brevitalea;	0	0	67	67	0	67	0	458385	7250
SILVA (only NR);Bacteria;Acidobacteriota;Blastocatellia;Pyrinomonadales;Pyrinomonadaceae;Incertae Sedis;	0	0	693	693	0	693	0	457759	7250
SILVA (only NR);Bacteria;Acidobacteriota;Blastocatellia;Pyrinomonadales;Pyrinomonadaceae;Pyrinomonas;	0	0	4	4	0	4	0	458448	7250
SILVA (only NR);Bacteria;Acidobacteriota;Blastocatellia;Pyrinomonadales;Pyrinomonadaceae;RB41;	0	0	32	32	0	32	0	458420	7250
SILVA (only NR);Bacteria;Acidobacteriota;FFCH5909;	0	0	4	4	0	4	0	458448	7250
SILVA (only NR);Bacteria;Acidobacteriota;FFCH5909;Incertae Sedis;	0	0	4	4	0	4	0	458448	7250
SILVA (only NR);Bacteria;Acidobacteriota;FFCH5909;Incertae Sedis;Incertae Sedis;	0	0	4	4	0	4	0	458448	7250
SILVA (only NR);Bacteria;Acidobacteriota;FFCH5909;Incertae Sedis;Incertae Sedis;Incertae Sedis;	0	0	4	4	0	4	0	458448	7250
SILVA (only NR);Bacteria;Acidobacteriota;GBS-L1-B05;	0	0	3	3	0	3	0	458449	7250
SILVA (only NR);Bacteria;Acidobacteriota;GBS-L1-B05;Incertae Sedis;	0	0	3	3	0	3	0	458449	7250
SILVA (only NR);Bacteria;Acidobacteriota;GBS-L1-B05;Incertae Sedis;Incertae Sedis;	0	0	3	3	0	3	0	458449	7250
SILVA (only NR);Bacteria;Acidobacteriota;GBS-L1-B05;Incertae Sedis;Incertae Sedis;Incertae Sedis;	0	0	3	3	0	3	0	458449	7250
SILVA (only NR);Bacteria;Acidobacteriota;Holophagae;Acanthopleuribacterales;	0	0	34	34	0	34	0	458418	7250
SILVA (only NR);Bacteria;Acidobacteriota;Holophagae;Acanthopleuribacterales;Acanthopleuribacteraceae;	0	0	34	34	0	34	0	458418	7250
SILVA (only NR);Bacteria;Acidobacteriota;Holophagae;Acanthopleuribacterales;Acanthopleuribacteraceae;Acanthopleuribacter;	0	0	25	25	0	25	0	458427	7250
SILVA (only NR);Bacteria;Acidobacteriota;Holophagae;Acanthopleuribacterales;Acanthopleuribacteraceae;Thermotomaculum;	0	0	9	9	0	9	0	458443	7250
SILVA (only NR);Bacteria;Acidobacteriota;Holophagae;Holophagales;Holophagaceae;Geothrix;	0	0	50	50	0	50	0	458402	7250
SILVA (only NR);Bacteria;Acidobacteriota;Holophagae;Holophagales;Holophagaceae;Holophaga;	0	0	19	19	0	19	0	458433	7250
SILVA (only NR);Bacteria;Acidobacteriota;Holophagae;Holophagales;Holophagaceae;Incertae Sedis;	0	0	81	81	0	81	0	458371	7250
SILVA (only NR);Bacteria;Acidobacteriota;Holophagae;Subgroup 7;	0	0	437	437	0	437	0	458015	7250
SILVA (only NR);Bacteria;Acidobacteriota;Holophagae;Subgroup 7;Incertae Sedis;	0	0	437	437	0	437	0	458015	7250
SILVA (only NR);Bacteria;Acidobacteriota;Holophagae;Subgroup 7;Incertae Sedis;Incertae Sedis;	0	0	437	437	0	437	0	458015	7250
SILVA (only NR);Bacteria;Acidobacteriota;Incertae Sedis;	0	0	3	3	0	3	0	458449	7250
SILVA (only NR);Bacteria;Acidobacteriota;Incertae Sedis;Incertae Sedis;	0	0	3	3	0	3	0	458449	7250
SILVA (only NR);Bacteria;Acidobacteriota;Incertae Sedis;Incertae Sedis;Incertae Sedis;	0	0	3	3	0	3	0	458449	7250
SILVA (only NR);Bacteria;Acidobacteriota;Incertae Sedis;Incertae Sedis;Incertae Sedis;Incertae Sedis;	0	0	3	3	0	3	0	458449	7250
SILVA (only NR);Bacteria;Acidobacteriota;ODP1230B23.02;	0	0	13	13	0	13	0	458439	7250
SILVA (only NR);Bacteria;Acidobacteriota;ODP1230B23.02;Incertae Sedis;	0	0	13	13	0	13	0	458439	7250
SILVA (only NR);Bacteria;Acidobacteriota;ODP1230B23.02;Incertae Sedis;Incertae Sedis;	0	0	13	13	0	13	0	458439	7250
SILVA (only NR);Bacteria;Acidobacteriota;ODP1230B23.02;Incertae Sedis;Incertae Sedis;Incertae Sedis;	0	0	13	13	0	13	0	458439	7250
SILVA (only NR);Bacteria;Acidobacteriota;Subgroup 11;	0	0	52	52	0	52	0	458400	7250
SILVA (only NR);Bacteria;Acidobacteriota;Subgroup 11;Incertae Sedis;	0	0	52	52	0	52	0	458400	7250
SILVA (only NR);Bacteria;Acidobacteriota;Subgroup 11;Incertae Sedis;Incertae Sedis;	0	0	52	52	0	52	0	458400	7250
SILVA (only NR);Bacteria;Acidobacteriota;Subgroup 11;Incertae Sedis;Incertae Sedis;Incertae Sedis;	0	0	52	52	0	52	0	458400	7250
SILVA (only NR);Bacteria;Acidobacteriota;Subgroup 18;	0	0	131	131	0	131	0	458321	7250
SILVA (only NR);Bacteria;Acidobacteriota;Subgroup 18;Incertae Sedis;	0	0	131	131	0	131	0	458321	7250
SILVA (only NR);Bacteria;Acidobacteriota;Subgroup 18;Incertae Sedis;Incertae Sedis;	0	0	131	131	0	131	0	458321	7250
SILVA (only NR);Bacteria;Acidobacteriota;Subgroup 18;Incertae Sedis;Incertae Sedis;Incertae Sedis;	0	0	131	131	0	131	0	458321	7250
SILVA (only NR);Bacteria;Acidobacteriota;Subgroup 19;	0	0	3	3	0	3	0	458449	7250
SILVA (only NR);Bacteria;Acidobacteriota;Subgroup 19;Incertae Sedis;	0	0	3	3	0	3	0	458449	7250
SILVA (only NR);Bacteria;Acidobacteriota;Subgroup 19;Incertae Sedis;Incertae Sedis;	0	0	3	3	0	3	0	458449	7250
SILVA (only NR);Bacteria;Acidobacteriota;Subgroup 19;Incertae Sedis;Incertae Sedis;Incertae Sedis;	0	0	3	3	0	3	0	458449	7250
SILVA (only NR);Bacteria;Acidobacteriota;Subgroup 20;	0	0	5	5	0	5	0	458447	7250
SILVA (only NR);Bacteria;Acidobacteriota;Subgroup 20;Incertae Sedis;	0	0	5	5	0	5	0	458447	7250
SILVA (only NR);Bacteria;Acidobacteriota;Subgroup 20;Incertae Sedis;Incertae Sedis;	0	0	5	5	0	5	0	458447	7250
SILVA (only NR);Bacteria;Acidobacteriota;Subgroup 20;Incertae Sedis;Incertae Sedis;Incertae Sedis;	0	0	5	5	0	5	0	458447	7250
SILVA (only NR);Bacteria;Acidobacteriota;Subgroup 21;	0	0	178	178	0	178	0	458274	7250
SILVA (only NR);Bacteria;Acidobacteriota;Subgroup 21;Incertae Sedis;	0	0	178	178	0	178	0	458274	7250
SILVA (only NR);Bacteria;Acidobacteriota;Subgroup 21;Incertae Sedis;Incertae Sedis;	0	0	178	178	0	178	0	458274	7250
SILVA (only NR);Bacteria;Acidobacteriota;Subgroup 21;Incertae Sedis;Incertae Sedis;Incertae Sedis;	0	0	178	178	0	178	0	458274	7250
SILVA (only NR);Bacteria;Acidobacteriota;Subgroup 22;	0	0	337	337	0	337	0	458115	7250
SILVA (only NR);Bacteria;Acidobacteriota;Subgroup 22;Incertae Sedis;	0	0	337	337	0	337	0	458115	7250
SILVA (only NR);Bacteria;Acidobacteriota;Subgroup 22;Incertae Sedis;Incertae Sedis;	0	0	337	337	0	337	0	458115	7250
SILVA (only NR);Bacteria;Acidobacteriota;Subgroup 22;Incertae Sedis;Incertae Sedis;Incertae Sedis;	0	0	337	337	0	337	0	458115	7250
SILVA (only NR);Bacteria;Acidobacteriota;Subgroup 25;	0	0	59	59	0	59	0	458393	7250
SILVA (only NR);Bacteria;Acidobacteriota;Subgroup 25;Incertae Sedis;	0	0	59	59	0	59	0	458393	7250
SILVA (only NR);Bacteria;Acidobacteriota;Subgroup 25;Incertae Sedis;Incertae Sedis;	0	0	59	59	0	59	0	458393	7250
SILVA (only NR);Bacteria;Acidobacteriota;Subgroup 25;Incertae Sedis;Incertae Sedis;Incertae Sedis;	0	0	59	59	0	59	0	458393	7250
SILVA (only NR);Bacteria;Acidobacteriota;Subgroup 26;	0	0	58	58	0	58	0	458394	7250
SILVA (only NR);Bacteria;Acidobacteriota;Subgroup 26;Incertae Sedis;	0	0	58	58	0	58	0	458394	7250
SILVA (only NR);Bacteria;Acidobacteriota;Subgroup 26;Incertae Sedis;Incertae Sedis;	0	0	58	58	0	58	0	458394	7250
SILVA (only NR);Bacteria;Acidobacteriota;Subgroup 26;Incertae Sedis;Incertae Sedis;Incertae Sedis;	0	0	58	58	0	58	0	458394	7250
SILVA (only NR);Bacteria;Acidobacteriota;Subgroup 5;	0	0	255	255	0	255	0	458197	7250
SILVA (only NR);Bacteria;Acidobacteriota;Subgroup 5;Incertae Sedis;	0	0	255	255	0	255	0	458197	7250
SILVA (only NR);Bacteria;Acidobacteriota;Subgroup 5;Incertae Sedis;Incertae Sedis;	0	0	255	255	0	255	0	458197	7250
SILVA (only NR);Bacteria;Acidobacteriota;Subgroup 5;Incertae Sedis;Incertae Sedis;Incertae Sedis;	0	0	255	255	0	255	0	458197	7250
SILVA (only NR);Bacteria;Acidobacteriota;Thermoanaerobaculia;	0	0	602	602	0	602	0	457850	7250
SILVA (only NR);Bacteria;Acidobacteriota;Thermoanaerobaculia;Thermoanaerobaculales;	0	0	602	602	0	602	0	457850	7250
SILVA (only NR);Bacteria;Acidobacteriota;Thermoanaerobaculia;Thermoanaerobaculales;Thermoanaerobaculaceae;	0	0	602	602	0	602	0	457850	7250
SILVA (only NR);Bacteria;Acidobacteriota;Thermoanaerobaculia;Thermoanaerobaculales;Thermoanaerobaculaceae;B276-D12;	0	0	3	3	0	3	0	458449	7250
SILVA (only NR);Bacteria;Acidobacteriota;Thermoanaerobaculia;Thermoanaerobaculales;Thermoanaerobaculaceae;Subgroup 10;	0	0	425	425	0	425	0	458027	7250
SILVA (only NR);Bacteria;Acidobacteriota;Thermoanaerobaculia;Thermoanaerobaculales;Thermoanaerobaculaceae;Subgroup 23;	0	0	129	129	0	129	0	458323	7250
SILVA (only NR);Bacteria;Acidobacteriota;Thermoanaerobaculia;Thermoanaerobaculales;Thermoanaerobaculaceae;TPD-58;	0	0	18	18	0	18	0	458434	7250
SILVA (only NR);Bacteria;Acidobacteriota;Thermoanaerobaculia;Thermoanaerobaculales;Thermoanaerobaculaceae;Thermoanaerobaculum;	0	0	27	27	0	27	0	458425	7250
SILVA (only NR);Bacteria;Acidobacteriota;Vicinamibacteria;	0	0	3118	3118	0	3118	0	455334	7250
SILVA (only NR);Bacteria;Acidobacteriota;Vicinamibacteria;11B-2;	0	0	3	3	0	3	0	458449	7250
SILVA (only NR);Bacteria;Acidobacteriota;Vicinamibacteria;11B-2;Incertae Sedis;	0	0	3	3	0	3	0	458449	7250
SILVA (only NR);Bacteria;Acidobacteriota;Vicinamibacteria;11B-2;Incertae Sedis;Incertae Sedis;	0	0	3	3	0	3	0	458449	7250
SILVA (only NR);Bacteria;Acidobacteriota;Vicinamibacteria;Subgroup 17;	0	0	227	227	0	227	0	458225	7250
SILVA (only NR);Bacteria;Acidobacteriota;Vicinamibacteria;Subgroup 17;Incertae Sedis;	0	0	227	227	0	227	0	458225	7250
SILVA (only NR);Bacteria;Acidobacteriota;Vicinamibacteria;Subgroup 17;Incertae Sedis;Incertae Sedis;	0	0	227	227	0	227	0	458225	7250
SILVA (only NR);Bacteria;Acidobacteriota;Vicinamibacteria;Subgroup 9;	0	0	130	130	0	130	0	458322	7250
SILVA (only NR);Bacteria;Acidobacteriota;Vicinamibacteria;Subgroup 9;Incertae Sedis;	0	0	130	130	0	130	0	458322	7250
SILVA (only NR);Bacteria;Acidobacteriota;Vicinamibacteria;Subgroup 9;Incertae Sedis;Incertae Sedis;	0	0	130	130	0	130	0	458322	7250
SILVA (only NR);Bacteria;Acidobacteriota;Vicinamibacteria;Vicinamibacterales;	0	0	2758	2758	0	2758	0	455694	7250
SILVA (only NR);Bacteria;Acidobacteriota;Vicinamibacteria;Vicinamibacterales;Incertae Sedis;	0	0	1702	1702	0	1702	0	456750	7250
SILVA (only NR);Bacteria;Acidobacteriota;Vicinamibacteria;Vicinamibacterales;Incertae Sedis;Incertae Sedis;	0	0	1702	1702	0	1702	0	456750	7250
SILVA (only NR);Bacteria;Acidobacteriota;Vicinamibacteria;Vicinamibacterales;Vicinamibacteraceae;	0	0	1056	1056	0	1056	0	457396	7250
SILVA (only NR);Bacteria;Acidobacteriota;Vicinamibacteria;Vicinamibacterales;Vicinamibacteraceae;Incertae Sedis;	0	0	975	975	0	975	0	457477	7250
SILVA (only NR);Bacteria;Acidobacteriota;Vicinamibacteria;Vicinamibacterales;Vicinamibacteraceae;Luteitalea;	0	0	57	57	0	57	0	458395	7250
SILVA (only NR);Bacteria;Acidobacteriota;Vicinamibacteria;Vicinamibacterales;Vicinamibacteraceae;Vicinamibacter;	0	0	24	24	0	24	0	458428	7250
SILVA (only NR);Bacteria;Acidobacteriota;c5LKS83;	0	0	11	11	0	11	0	458441	7250
SILVA (only NR);Bacteria;Acidobacteriota;c5LKS83;Incertae Sedis;	0	0	11	11	0	11	0	458441	7250
SILVA (only NR);Bacteria;Acidobacteriota;c5LKS83;Incertae Sedis;Incertae Sedis;	0	0	11	11	0	11	0	458441	7250
SILVA (only NR);Bacteria;Acidobacteriota;c5LKS83;Incertae Sedis;Incertae Sedis;Incertae Sedis;	0	0	11	11	0	11	0	458441	7250
SILVA (only NR);Bacteria;Acidobacteriota;d142;	0	0	17	17	0	17	0	458435	7250
SILVA (only NR);Bacteria;Acidobacteriota;d142;Incertae Sedis;	0	0	17	17	0	17	0	458435	7250
SILVA (only NR);Bacteria;Acidobacteriota;d142;Incertae Sedis;Incertae Sedis;	0	0	17	17	0	17	0	458435	7250
SILVA (only NR);Bacteria;Acidobacteriota;d142;Incertae Sedis;Incertae Sedis;Incertae Sedis;	0	0	17	17	0	17	0	458435	7250
SILVA (only NR);Bacteria;Actinomycetota;	0	98.3	36941	36941	4	36937	0	421511	7246
SILVA (only NR);Bacteria;Actinomycetota;Acidimicrobiia;Acidimicrobiales;Acidimicrobiaceae;Acidiferrimicrobium;	0	0	321	321	0	321	0	458131	7250
SILVA (only NR);Bacteria;Actinomycetota;Acidimicrobiia;Acidimicrobiales;Acidimicrobiaceae;Acidimicrobium;	0	0	9	9	0	9	0	458443	7250
SILVA (only NR);Bacteria;Actinomycetota;Acidimicrobiia;Acidimicrobiales;Acidimicrobiaceae;Aciditerrimonas;	0	0	4	4	0	4	0	458448	7250
SILVA (only NR);Bacteria;Actinomycetota;Acidimicrobiia;Acidimicrobiales;Acidimicrobiaceae;Acidithrix;	0	0	13	13	0	13	0	458439	7250
SILVA (only NR);Bacteria;Actinomycetota;Acidimicrobiia;Acidimicrobiales;Acidimicrobiaceae;Ferrimicrobium;	0	0	9	9	0	9	0	458443	7250
SILVA (only NR);Bacteria;Actinomycetota;Acidimicrobiia;Acidimicrobiales;Acidimicrobiaceae;Ferrithrix;	0	0	16	16	0	16	0	458436	7250
SILVA (only NR);Bacteria;Actinomycetota;Acidimicrobiia;Actinomarinales;Incertae Sedis;	0	0	488	488	0	488	0	457964	7250
SILVA (only NR);Bacteria;Actinomycetota;Acidimicrobiia;Actinomarinales;Incertae Sedis;Incertae Sedis;	0	0	488	488	0	488	0	457964	7250
SILVA (only NR);Bacteria;Actinomycetota;Acidimicrobiia;Incertae Sedis;	0	0	2	2	0	2	0	458450	7250
SILVA (only NR);Bacteria;Actinomycetota;Acidimicrobiia;Incertae Sedis;Incertae Sedis;	0	0	2	2	0	2	0	458450	7250
SILVA (only NR);Bacteria;Actinomycetota;Acidimicrobiia;Incertae Sedis;Incertae Sedis;Incertae Sedis;	0	0	2	2	0	2	0	458450	7250
SILVA (only NR);Bacteria;Actinomycetota;Acidimicrobiia;Microtrichales;Iamiaceae;	0	0	144	144	0	144	0	458308	7250
SILVA (only NR);Bacteria;Actinomycetota;Acidimicrobiia;Microtrichales;Iamiaceae;Aquihabitans;	0	0	67	67	0	67	0	458385	7250
SILVA (only NR);Bacteria;Actinomycetota;Acidimicrobiia;Microtrichales;Iamiaceae;Iamia;	0	0	77	77	0	77	0	458375	7250
SILVA (only NR);Bacteria;Actinomycetota;Acidimicrobiia;Microtrichales;Ilumatobacteraceae;	0	0	546	546	0	546	0	457906	7250
SILVA (only NR);Bacteria;Actinomycetota;Acidimicrobiia;Microtrichales;Ilumatobacteraceae;CL500-29 marine group;	0	0	256	256	0	256	0	458196	7250
SILVA (only NR);Bacteria;Actinomycetota;Acidimicrobiia;Microtrichales;Ilumatobacteraceae;Desertimonas;	0	0	61	61	0	61	0	458391	7250
SILVA (only NR);Bacteria;Actinomycetota;Acidimicrobiia;Microtrichales;Ilumatobacteraceae;Ilumatobacter;	0	0	96	96	0	96	0	458356	7250
SILVA (only NR);Bacteria;Actinomycetota;Acidimicrobiia;Microtrichales;Ilumatobacteraceae;Incertae Sedis;	0	0	133	133	0	133	0	458319	7250
SILVA (only NR);Bacteria;Actinomycetota;Acidimicrobiia;Microtrichales;Microtrichaceae;	0	0	521	521	0	521	0	457931	7250
SILVA (only NR);Bacteria;Actinomycetota;Acidimicrobiia;Microtrichales;Microtrichaceae;Candidatus Microthrix;	0	0	35	35	0	35	0	458417	7250
SILVA (only NR);Bacteria;Actinomycetota;Acidimicrobiia;Microtrichales;Microtrichaceae;IMCC26207;	0	0	44	44	0	44	0	458408	7250
SILVA (only NR);Bacteria;Actinomycetota;Acidimicrobiia;Microtrichales;Microtrichaceae;Incertae Sedis;	0	0	135	135	0	135	0	458317	7250
SILVA (only NR);Bacteria;Actinomycetota;Acidimicrobiia;Microtrichales;Microtrichaceae;Sva0996 marine group;	0	0	307	307	0	307	0	458145	7250
SILVA (only NR);Bacteria;Actinomycetota;Actinobacteria;	0	98.3	30682	30682	1	30681	0	427770	7249
SILVA (only NR);Bacteria;Actinomycetota;Actinobacteria;0319-7L14;	0	0	35	35	0	35	0	458417	7250
SILVA (only NR);Bacteria;Actinomycetota;Actinobacteria;0319-7L14;Incertae Sedis;	0	0	35	35	0	35	0	458417	7250
SILVA (only NR);Bacteria;Actinomycetota;Actinobacteria;0319-7L14;Incertae Sedis;Incertae Sedis;	0	0	35	35	0	35	0	458417	7250
SILVA (only NR);Bacteria;Actinomycetota;Actinobacteria;Actinomycetales;	0	0	942	942	0	942	0	457510	7250
SILVA (only NR);Bacteria;Actinomycetota;Actinobacteria;Actinomycetales;Actinomycetaceae;	0	0	918	918	0	918	0	457534	7250
SILVA (only NR);Bacteria;Actinomycetota;Actinobacteria;Actinomycetales;Actinomycetaceae;Actinobaculum;	0	0	2	2	0	2	0	458450	7250
SILVA (only NR);Bacteria;Actinomycetota;Actinobacteria;Actinomycetales;Actinomycetaceae;Actinomyces;	0	0	516	516	0	516	0	457936	7250
SILVA (only NR);Bacteria;Actinomycetota;Actinobacteria;Actinomycetales;Actinomycetaceae;Actinotignum;	0	0	16	16	0	16	0	458436	7250
SILVA (only NR);Bacteria;Actinomycetota;Actinobacteria;Actinomycetales;Actinomycetaceae;Arcanobacterium;	0	0	30	30	0	30	0	458422	7250
SILVA (only NR);Bacteria;Actinomycetota;Actinobacteria;Actinomycetales;Actinomycetaceae;Boudabousia;	0	0	5	5	0	5	0	458447	7250
SILVA (only NR);Bacteria;Actinomycetota;Actinobacteria;Actinomycetales;Actinomycetaceae;Bowdeniella;	0	0	5	5	0	5	0	458447	7250
SILVA (only NR);Bacteria;Actinomycetota;Actinobacteria;Actinomycetales;Actinomycetaceae;Buchananella;	0	0	3	3	0	3	0	458449	7250
SILVA (only NR);Bacteria;Actinomycetota;Actinobacteria;Actinomycetales;Actinomycetaceae;F0332;	0	0	49	49	0	49	0	458403	7250
SILVA (only NR);Bacteria;Actinomycetota;Actinobacteria;Actinomycetales;Actinomycetaceae;Flaviflexus;	0	0	13	13	0	13	0	458439	7250
SILVA (only NR);Bacteria;Actinomycetota;Actinobacteria;Actinomycetales;Actinomycetaceae;Gleimia;	0	0	14	14	0	14	0	458438	7250
SILVA (only NR);Bacteria;Actinomycetota;Actinobacteria;Actinomycetales;Actinomycetaceae;Incertae Sedis;	0	0	16	16	0	16	0	458436	7250
SILVA (only NR);Bacteria;Actinomycetota;Actinobacteria;Actinomycetales;Actinomycetaceae;Mobiluncus;	0	0	34	34	0	34	0	458418	7250
SILVA (only NR);Bacteria;Actinomycetota;Actinobacteria;Actinomycetales;Actinomycetaceae;Pauljensenia;	0	0	1	1	0	1	0	458451	7250
SILVA (only NR);Bacteria;Actinomycetota;Actinobacteria;Actinomycetales;Actinomycetaceae;Schaalia;	0	0	141	141	0	141	0	458311	7250
SILVA (only NR);Bacteria;Actinomycetota;Actinobacteria;Actinomycetales;Actinomycetaceae;Trueperella;	0	0	30	30	0	30	0	458422	7250
SILVA (only NR);Bacteria;Actinomycetota;Actinobacteria;Actinomycetales;Actinomycetaceae;Varibaculum;	0	0	37	37	0	37	0	458415	7250
SILVA (only NR);Bacteria;Actinomycetota;Actinobacteria;Actinomycetales;Actinomycetaceae;Winkia;	0	0	6	6	0	6	0	458446	7250
SILVA (only NR);Bacteria;Actinomycetota;Actinobacteria;Actinomycetales;Actinomycetales Incertae Sedis;	0	0	23	23	0	23	0	458429	7250
SILVA (only NR);Bacteria;Actinomycetota;Actinobacteria;Actinomycetales;Actinomycetales Incertae Sedis;Candidatus Ancillula;	0	0	23	23	0	23	0	458429	7250
SILVA (only NR);Bacteria;Actinomycetota;Actinobacteria;Actinomycetales;Incertae Sedis;	0	0	1	1	0	1	0	458451	7250
SILVA (only NR);Bacteria;Actinomycetota;Actinobacteria;Actinomycetales;Incertae Sedis;Incertae Sedis;	0	0	1	1	0	1	0	458451	7250
SILVA (only NR);Bacteria;Actinomycetota;Actinobacteria;Bifidobacteriales;	0	0	505	505	0	505	0	457947	7250
SILVA (only NR);Bacteria;Actinomycetota;Actinobacteria;Bifidobacteriales;Bifidobacteriaceae;	0	0	505	505	0	505	0	457947	7250
SILVA (only NR);Bacteria;Actinomycetota;Actinobacteria;Bifidobacteriales;Bifidobacteriaceae;Aeriscardovia;	0	0	5	5	0	5	0	458447	7250
SILVA (only NR);Bacteria;Actinomycetota;Actinobacteria;Bifidobacteriales;Bifidobacteriaceae;Alloscardovia;	0	0	16	16	0	16	0	458436	7250
SILVA (only NR);Bacteria;Actinomycetota;Actinobacteria;Bifidobacteriales;Bifidobacteriaceae;Bifidobacterium;	0	0	449	449	0	449	0	458003	7250
SILVA (only NR);Bacteria;Actinomycetota;Actinobacteria;Bifidobacteriales;Bifidobacteriaceae;Bombiscardovia;	0	0	3	3	0	3	0	458449	7250
SILVA (only NR);Bacteria;Actinomycetota;Actinobacteria;Bifidobacteriales;Bifidobacteriaceae;Galliscardovia;	0	0	1	1	0	1	0	458451	7250
SILVA (only NR);Bacteria;Actinomycetota;Actinobacteria;Bifidobacteriales;Bifidobacteriaceae;Gardnerella;	0	0	15	15	0	15	0	458437	7250
SILVA (only NR);Bacteria;Actinomycetota;Actinobacteria;Bifidobacteriales;Bifidobacteriaceae;Incertae Sedis;	0	0	3	3	0	3	0	458449	7250
SILVA (only NR);Bacteria;Actinomycetota;Actinobacteria;Bifidobacteriales;Bifidobacteriaceae;Neoscardovia;	0	0	1	1	0	1	0	458451	7250
SILVA (only NR);Bacteria;Actinomycetota;Actinobacteria;Bifidobacteriales;Bifidobacteriaceae;Parascardovia;	0	0	4	4	0	4	0	458448	7250
SILVA (only NR);Bacteria;Actinomycetota;Actinobacteria;Bifidobacteriales;Bifidobacteriaceae;Pseudoscardovia;	0	0	3	3	0	3	0	458449	7250
SILVA (only NR);Bacteria;Actinomycetota;Actinobacteria;Bifidobacteriales;Bifidobacteriaceae;Scardovia;	0	0	5	5	0	5	0	458447	7250
SILVA (only NR);Bacteria;Actinomycetota;Actinobacteria;Catenulisporales;	0	0	36	36	0	36	0	458416	7250
SILVA (only NR);Bacteria;Actinomycetota;Actinobacteria;Catenulisporales;Actinospicaceae;	0	0	26	26	0	26	0	458426	7250
SILVA (only NR);Bacteria;Actinomycetota;Actinobacteria;Catenulisporales;Actinospicaceae;Actinocrinis;	0	0	5	5	0	5	0	458447	7250
SILVA (only NR);Bacteria;Actinomycetota;Actinobacteria;Catenulisporales;Actinospicaceae;Actinospica;	0	0	16	16	0	16	0	458436	7250
SILVA (only NR);Bacteria;Actinomycetota;Actinobacteria;Catenulisporales;Actinospicaceae;Incertae Sedis;	0	0	5	5	0	5	0	458447	7250
SILVA (only NR);Bacteria;Actinomycetota;Actinobacteria;Catenulisporales;Catenulisporaceae;	0	0	10	10	0	10	0	458442	7250
SILVA (only NR);Bacteria;Actinomycetota;Actinobacteria;Catenulisporales;Catenulisporaceae;Catenulispora;	0	0	10	10	0	10	0	458442	7250
SILVA (only NR);Bacteria;Actinomycetota;Actinobacteria;Elev-16S-976;	0	0	4	4	0	4	0	458448	7250
SILVA (only NR);Bacteria;Actinomycetota;Actinobacteria;Elev-16S-976;Incertae Sedis;	0	0	4	4	0	4	0	458448	7250
SILVA (only NR);Bacteria;Actinomycetota;Actinobacteria;Elev-16S-976;Incertae Sedis;Incertae Sedis;	0	0	4	4	0	4	0	458448	7250
SILVA (only NR);Bacteria;Actinomycetota;Actinobacteria;Euzebyales;	0	0	111	111	0	111	0	458341	7250
SILVA (only NR);Bacteria;Actinomycetota;Actinobacteria;Euzebyales;Euzebyaceae;	0	0	111	111	0	111	0	458341	7250
SILVA (only NR);Bacteria;Actinomycetota;Actinobacteria;Euzebyales;Euzebyaceae;Egibacter;	0	0	4	4	0	4	0	458448	7250
SILVA (only NR);Bacteria;Actinomycetota;Actinobacteria;Euzebyales;Euzebyaceae;Euzebya;	0	0	8	8	0	8	0	458444	7250
SILVA (only NR);Bacteria;Actinomycetota;Actinobacteria;Euzebyales;Euzebyaceae;Incertae Sedis;	0	0	99	99	0	99	0	458353	7250
SILVA (only NR);Bacteria;Actinomycetota;Actinobacteria;FFCH16263;	0	0	3	3	0	3	0	458449	7250
SILVA (only NR);Bacteria;Actinomycetota;Actinobacteria;FFCH16263;Incertae Sedis;	0	0	3	3	0	3	0	458449	7250
SILVA (only NR);Bacteria;Actinomycetota;Actinobacteria;FFCH16263;Incertae Sedis;Incertae Sedis;	0	0	3	3	0	3	0	458449	7250
SILVA (only NR);Bacteria;Actinomycetota;Actinobacteria;Frankiales;	0	0	1118	1118	0	1118	0	457334	7250
SILVA (only NR);Bacteria;Actinomycetota;Actinobacteria;Frankiales;Acidothermaceae;	0	0	97	97	0	97	0	458355	7250
SILVA (only NR);Bacteria;Actinomycetota;Actinobacteria;Frankiales;Acidothermaceae;Acidothermus;	0	0	97	97	0	97	0	458355	7250
SILVA (only NR);Bacteria;Actinomycetota;Actinobacteria;Frankiales;Cryptosporangiaceae;	0	0	17	17	0	17	0	458435	7250
SILVA (only NR);Bacteria;Actinomycetota;Actinobacteria;Frankiales;Cryptosporangiaceae;Cryptosporangium;	0	0	15	15	0	15	0	458437	7250
SILVA (only NR);Bacteria;Actinomycetota;Actinobacteria;Frankiales;Cryptosporangiaceae;Fodinicola;	0	0	2	2	0	2	0	458450	7250
SILVA (only NR);Bacteria;Actinomycetota;Actinobacteria;Frankiales;Frankiaceae;	0	0	140	140	0	140	0	458312	7250
SILVA (only NR);Bacteria;Actinomycetota;Actinobacteria;Frankiales;Frankiaceae;Frankia;	0	0	46	46	0	46	0	458406	7250
SILVA (only NR);Bacteria;Actinomycetota;Actinobacteria;Frankiales;Frankiaceae;Jatrophihabitans;	0	0	94	94	0	94	0	458358	7250
SILVA (only NR);Bacteria;Actinomycetota;Actinobacteria;Frankiales;Geodermatophilaceae;	0	0	239	239	0	239	0	458213	7250
SILVA (only NR);Bacteria;Actinomycetota;Actinobacteria;Frankiales;Geodermatophilaceae;Antricoccus;	0	0	3	3	0	3	0	458449	7250
SILVA (only NR);Bacteria;Actinomycetota;Actinobacteria;Frankiales;Geodermatophilaceae;Blastococcus;	0	0	103	103	0	103	0	458349	7250
SILVA (only NR);Bacteria;Actinomycetota;Actinobacteria;Frankiales;Geodermatophilaceae;Cumulibacter;	0	0	8	8	0	8	0	458444	7250
SILVA (only NR);Bacteria;Actinomycetota;Actinobacteria;Frankiales;Geodermatophilaceae;Epidermidibacterium;	0	0	1	1	0	1	0	458451	7250
SILVA (only NR);Bacteria;Actinomycetota;Actinobacteria;Frankiales;Geodermatophilaceae;Geodermatophilus;	0	0	64	64	0	64	0	458388	7250
SILVA (only NR);Bacteria;Actinomycetota;Actinobacteria;Frankiales;Geodermatophilaceae;Incertae Sedis;	0	0	2	2	0	2	0	458450	7250
SILVA (only NR);Bacteria;Actinomycetota;Actinobacteria;Frankiales;Geodermatophilaceae;Klenkia;	0	0	14	14	0	14	0	458438	7250
SILVA (only NR);Bacteria;Actinomycetota;Actinobacteria;Frankiales;Geodermatophilaceae;Modestobacter;	0	0	44	44	0	44	0	458408	7250
SILVA (only NR);Bacteria;Actinomycetota;Actinobacteria;Frankiales;Incertae Sedis;	0	0	121	121	0	121	0	458331	7250
SILVA (only NR);Bacteria;Actinomycetota;Actinobacteria;Frankiales;Incertae Sedis;Incertae Sedis;	0	0	121	121	0	121	0	458331	7250
SILVA (only NR);Bacteria;Actinomycetota;Actinobacteria;Frankiales;Nakamurellaceae;	0	0	84	84	0	84	0	458368	7250
SILVA (only NR);Bacteria;Actinomycetota;Actinobacteria;Frankiales;Nakamurellaceae;Nakamurella;	0	0	76	76	0	76	0	458376	7250
SILVA (only NR);Bacteria;Actinomycetota;Actinobacteria;Frankiales;Nakamurellaceae;Vallicoccus;	0	0	8	8	0	8	0	458444	7250
SILVA (only NR);Bacteria;Actinomycetota;Actinobacteria;Frankiales;Sporichthyaceae;	0	0	420	420	0	420	0	458032	7250
SILVA (only NR);Bacteria;Actinomycetota;Actinobacteria;Frankiales;Sporichthyaceae;Candidatus Planktophila;	0	0	21	21	0	21	0	458431	7250
SILVA (only NR);Bacteria;Actinomycetota;Actinobacteria;Frankiales;Sporichthyaceae;Incertae Sedis;	0	0	49	49	0	49	0	458403	7250
SILVA (only NR);Bacteria;Actinomycetota;Actinobacteria;Frankiales;Sporichthyaceae;Longivirga;	0	0	8	8	0	8	0	458444	7250
SILVA (only NR);Bacteria;Actinomycetota;Actinobacteria;Frankiales;Sporichthyaceae;Sporichthya;	0	0	13	13	0	13	0	458439	7250
SILVA (only NR);Bacteria;Actinomycetota;Actinobacteria;Frankiales;Sporichthyaceae;hgcI clade;	0	0	329	329	0	329	0	458123	7250
SILVA (only NR);Bacteria;Actinomycetota;Actinobacteria;Glycomycetales;	0	0	83	83	0	83	0	458369	7250
SILVA (only NR);Bacteria;Actinomycetota;Actinobacteria;Glycomycetales;Glycomycetaceae;	0	0	83	83	0	83	0	458369	7250
SILVA (only NR);Bacteria;Actinomycetota;Actinobacteria;Glycomycetales;Glycomycetaceae;Glycomyces;	0	0	71	71	0	71	0	458381	7250
SILVA (only NR);Bacteria;Actinomycetota;Actinobacteria;Glycomycetales;Glycomycetaceae;Haloglycomyces;	0	0	1	1	0	1	0	458451	7250
SILVA (only NR);Bacteria;Actinomycetota;Actinobacteria;Glycomycetales;Glycomycetaceae;Incertae Sedis;	0	0	7	7	0	7	0	458445	7250
SILVA (only NR);Bacteria;Actinomycetota;Actinobacteria;Glycomycetales;Glycomycetaceae;Natronoglycomyces;	0	0	1	1	0	1	0	458451	7250
[truncated: 14,112 more rows]
